# Supplementary material for: Crystal structures of methyl 3-phenyl-4,5-di­hydro-1H,3H-benzo[4,5]imidazo[2,1-c][1,4]oxazepine-4-carboxyl­ate and methyl 1-methyl-3-phenyl-4,5-di­hydro-1H,3H-benzo[4,5]imidazo[2,1-c][1,4]oxazepine-4-carboxyl­ate
Source: Acta Crystallogr Sect E Struct Rep Online. 2014 Oct 8;70(Pt 11):316–8. doi: 10.1107/S1600536814021655 (PMC4257324; doi:10.1107/S1600536814021655)
Supplement: Supplementary file 1 [file e-70-00316-sup1.cif]

##############################################################################
#                                                                            #
# This CIF contains the data in a paper accepted for publication in          #
# Acta Crystallographica Section E. It conforms to the requirements of       #
# Notes for Authors for Acta Crystallographica Section E, and has been       #
# peer reviewed under the auspices of the IUCr Commission on Journals.       #
#                                                                            #
# Full details of the Crystallographic Information File format               #
# are given in the paper "The Crystallographic Information File (CIF):       #
# a New Standard Archive File for Crystallography" by S. R. Hall, F. H.      #
# Allen and I. D. Brown [Acta Cryst. (1991), A47, 655-685].                  #
#                                                                            #
# The current version of the core CIF dictionary is obtainable from          #
# ftp://ftp.iucr.org/pub/cif_core.dic.                                       #
#                                                                            #
# Software is freely available for graphical display of the structure(s)     #
# in this CIF. For information consult the CIF software page                 #
# http://www.iucr.org/resources/cif/software.                                #
#                                                                            #
# This file may be used for bona fide research purposes within the           #
# scientific community so long as proper attribution is given to the journal # 
# article from which it was obtained.                                        #
#                                                                            #
##############################################################################
data_global
_audit_creation_method     SHELXL-97
_journal_date_recd_electronic     2014-09-19
_journal_date_accepted     2014-10-01
_journal_name_full     'Acta Crystallographica, Section E'
_journal_year     2014
_journal_volume     70
_journal_issue     11
_journal_page_first     316
_journal_page_last     318
_journal_paper_category     GO
_journal_paper_doi     10.1107/S1600536814021655
_journal_coeditor_code     SU2789
_publ_contact_author_name     'A. Subbiah Pandi'
_publ_contact_author_address
;
  Department of Physics
  Presidency College
  Chennai 600 005
  India
;
_publ_contact_author_email     'aspandian59@gmail.com'
_publ_contact_author_fax     '044 091 2854 4894'
_publ_contact_author_phone     '044 091 24471061'
_publ_section_title
;\
Crystal structures of
methyl 3-phenyl-4,5-dihydro-1<i>H</i>,3<i>H</i>-benzo[4,5]imidazo[2,1-\
<i>c</i>][1,4]oxazepine-4-carboxylate and methyl
1-methyl-3-phenyl-4,5-dihydro-1<i>H</i>,3<i>H</i>-benzo[4,5]imidazo[2,1-\
<i>c</i>][1,4]oxazepine-4-carboxylate
;
loop_
    _publ_author_name
    _publ_author_address
    'J. Govindaraj'
;
     Department of Physics
     Pachaiyappa's College for Men
     Kanchipuram 631 501
     India
;
    'R. Raja'
;
    Department of Physics
    Presidency College (Autonomous)
    Chennai 600 005
    India
;
    'M. Suresh'
;
     Department of Organic Chemistry
     University of Madras
     Guindy campus
     Chennai 602 025
     India
;
    'R. Raghunathan'
;
     Department of Organic Chemistry
     University of Madras
     Guindy campus
     Chennai 602 025
     India
;
    'A. SubbiahPandi'
;    Department of Physics
     Presidency College (Autonomous)
     Chennai 600 005
     India
;
_publ_section_synopsis
;
In two benzo[4,5]imidazo[2,1-<i>c</i>][1,4]oxazepine-4-carboxylates, the
seven-membered oxazepane rings both have a twist-chair conformation. The
dihedral angle between the phenyl ring and the benzimidazole ring system is
significantly smaller in one of the compounds, <i>viz.</i> 73.42(10) compared
to 83.07(17)\%.
;
data_I
_database_code_depnum_ccdc_archive 'CCDC 1027182'
_audit_creation_method     SHELXL-97
_chemical_name_systematic
;
Methyl 3-phenyl-1,3,4,5-tetrahydro-2-benzoxepine-4-carboxylate
;
_chemical_name_common     ?
_chemical_formula_moiety     'C19 H18 N2 O3'
_chemical_formula_sum     'C19 H18 N2 O3'
_chemical_formula_iupac     'C19 H18 N2 O3'
_chemical_formula_weight     322.35
_chemical_melting_point     ?
_symmetry_cell_setting     orthorhombic
_symmetry_space_group_name_H-M     'P c a 21'
_symmetry_space_group_name_Hall     'P 2c -2ac'
loop_
    _symmetry_equiv_pos_as_xyz
    'x, y, z'
    '-x, -y, z+1/2'
    '-x+1/2, y, z+1/2'
    'x+1/2, -y, z'
_cell_length_a     9.9238(13)
_cell_length_b     7.3322(10)
_cell_length_c     23.028(3)
_cell_angle_alpha     90.00
_cell_angle_beta     90.00
_cell_angle_gamma     90.00
_cell_volume     1675.6(4)
_cell_formula_units_Z     4
_cell_measurement_reflns_used     2782
_cell_measurement_theta_min     2.78
_cell_measurement_theta_max     26.94
_cell_measurement_temperature     293(2)
_exptl_crystal_description     block
_exptl_crystal_colour     colourless
_exptl_crystal_size_max     0.21
_exptl_crystal_size_mid     0.19
_exptl_crystal_size_min     0.18
_exptl_crystal_density_diffrn     1.278
_exptl_crystal_density_meas     ?
_exptl_crystal_density_method     'not measured'
_exptl_crystal_F_000     680
_exptl_absorpt_coefficient_mu     0.087
_exptl_absorpt_correction_type     multi-scan
_exptl_absorpt_process_details
;
(<i>SADABS</i>; Bruker, 2008)
;
_exptl_absorpt_correction_T_min     0.982
_exptl_absorpt_correction_T_max     0.984
_exptl_special_details     ?
_diffrn_ambient_temperature     293(2)
_diffrn_radiation_type     MoK\a
_diffrn_radiation_wavelength     0.71073
_diffrn_radiation_source     'fine-focus sealed tube'
_diffrn_radiation_monochromator     graphite
_diffrn_measurement_device_type     'Bruker SMART APEXII CCD'
_diffrn_measurement_method     '\w and \f scans'
_diffrn_detector_area_resol_mean     ?
_diffrn_reflns_number     15223
_diffrn_reflns_av_R_equivalents     0.0232
_diffrn_reflns_av_sigmaI/netI     0.0222
_diffrn_reflns_theta_min     2.78
_diffrn_reflns_theta_max     26.94
_diffrn_reflns_theta_full     26.94
_diffrn_measured_fraction_theta_max     0.995
_diffrn_measured_fraction_theta_full     0.995
_diffrn_reflns_limit_h_min     -12
_diffrn_reflns_limit_h_max     12
_diffrn_reflns_limit_k_min     -8
_diffrn_reflns_limit_k_max     9
_diffrn_reflns_limit_l_min     -29
_diffrn_reflns_limit_l_max     29
_diffrn_standards_number     ?
_diffrn_standards_interval_count     ?
_diffrn_standards_interval_time     ?
_diffrn_standards_decay_%     ?
_refine_special_details
;
Refinement of <i>F</i>^2^ against ALL reflections. The weighted <i>R</i>-factor
<i>wR</i> and goodness of fit <i>S</i> are based on <i>F</i>^2^, conventional
<i>R</i>-factors <i>R</i> are based on <i>F</i>, with <i>F</i> set to zero for
negative <i>F</i>^2^. The threshold expression of <i>F</i>^2^ >
\s(<i>F</i>^2^) is used only for calculating <i>R</i>-factors(gt) <i>etc</i>.
and is not relevant to the choice of reflections for refinement.
<i>R</i>-factors based on <i>F</i>^2^ are statistically about twice as large
as those based on <i>F</i>, and <i>R</i>- factors based on ALL data will be
even larger.
;
_reflns_number_total     3639
_reflns_number_gt     2782
_reflns_threshold_expression     I>2sigma(I)
_refine_ls_structure_factor_coef     Fsqd
_refine_ls_matrix_type     full
_refine_ls_R_factor_all     0.0562
_refine_ls_R_factor_gt     0.0361
_refine_ls_wR_factor_gt     0.0787
_refine_ls_wR_factor_ref     0.0888
_refine_ls_goodness_of_fit_ref     1.044
_refine_ls_restrained_S_all     1.044
_refine_ls_number_reflns     3587
_refine_ls_number_parameters     217
_refine_ls_number_restraints     1
_refine_ls_hydrogen_treatment     constr
_refine_ls_weighting_scheme     calc
_refine_ls_weighting_details
         'calc w=1/[\s^2^(Fo^2^)+(0.0360P)^2^+0.2289P] where P=(Fo^2^+2Fc^2^)/3'
_atom_sites_solution_hydrogens     geom
_atom_sites_solution_primary     direct
_atom_sites_solution_secondary     difmap
_refine_ls_shift/su_max     0.000
_refine_ls_shift/su_mean     0.000
_refine_diff_density_max     0.126
_refine_diff_density_min     -0.132
_refine_ls_extinction_method     none
_refine_ls_extinction_coef     ?
loop_
    _atom_type_symbol
    _atom_type_description
    _atom_type_scat_dispersion_real
    _atom_type_scat_dispersion_imag
    _atom_type_scat_source
    'C' 'C' 0.0033 0.0016
                         'International Tables Vol C Tables 4.2.6.8 and 6.1.1.4'
    'H' 'H' 0.0000 0.0000
                         'International Tables Vol C Tables 4.2.6.8 and 6.1.1.4'
    'N' 'N' 0.0061 0.0033
                         'International Tables Vol C Tables 4.2.6.8 and 6.1.1.4'
    'O' 'O' 0.0106 0.0060
                         'International Tables Vol C Tables 4.2.6.8 and 6.1.1.4'
_computing_data_collection
;
<i>APEX2</i> (Bruker, 2008)
;
_computing_cell_refinement
;
<i>SAINT</i> (Bruker, 2008)
;
_computing_data_reduction
;
<i>SAINT</i> (Bruker, 2008)
;
_computing_structure_solution
;
SHELXS97 (Sheldrick, 2008)
;
_computing_structure_refinement
;
SHELXL97 (Sheldrick, 2008)
;
_computing_molecular_graphics
;
<i>PLATON</i> (Spek, 2009)
;
_computing_publication_material
;
<i>SHELXL97</i> (Sheldrick, 2008) and <i>PLATON</i> (Spek, 2009)
;
loop_
    _atom_site_type_symbol
    _atom_site_label
    _atom_site_fract_x
    _atom_site_fract_y
    _atom_site_fract_z
    _atom_site_U_iso_or_equiv
    _atom_site_adp_type
    _atom_site_calc_flag
    _atom_site_refinement_flags
    _atom_site_occupancy
    _atom_site_symmetry_multiplicity
    _atom_site_disorder_assembly
    _atom_site_disorder_group
    C C1 0.4382(2) 0.3837(4) 0.11593(9) 0.0668(6) Uani d . 1 1 . .
    C C2 0.3291(3) 0.3704(5) 0.07782(11) 0.0965(11) Uani d . 1 1 . .
    H H2 0.2752 0.4711 0.0698 0.116 Uiso calc R 1 1 . .
    C C3 0.3040(3) 0.2059(7) 0.05276(12) 0.1077(13) Uani d . 1 1 . .
    H H3 0.2330 0.1956 0.0266 0.129 Uiso calc R 1 1 . .
    C C4 0.3806(3) 0.0547(5) 0.06498(11) 0.0949(10) Uani d . 1 1 . .
    H H4 0.3596 -0.0552 0.0470 0.114 Uiso calc R 1 1 . .
    C C5 0.4883(3) 0.0607(4) 0.10335(9) 0.0729(7) Uani d . 1 1 . .
    H H5 0.5395 -0.0421 0.1120 0.088 Uiso calc R 1 1 . .
    C C6 0.51486(19) 0.2287(3) 0.12797(8) 0.0565(5) Uani d . 1 1 . .
    C C7 0.71826(18) 0.1761(3) 0.19213(8) 0.0494(5) Uani d . 1 1 . .
    H H7A 0.8039 0.2227 0.1783 0.059 Uiso calc R 1 1 . .
    H H7B 0.7091 0.0518 0.1783 0.059 Uiso calc R 1 1 . .
    C C8 0.71913(16) 0.1753(2) 0.25811(8) 0.0414(4) Uani d . 1 1 . .
    H H8 0.6279 0.1496 0.2722 0.050 Uiso calc R 1 1 . .
    C C9 0.81229(19) 0.0262(3) 0.27800(11) 0.0543(5) Uani d . 1 1 . .
    C C10 0.8540(3) -0.1888(3) 0.35086(17) 0.1108(12) Uani d . 1 1 . .
    H H10A 0.8094 -0.2479 0.3827 0.166 Uiso calc R 1 1 . .
    H H10B 0.9308 -0.1229 0.3650 0.166 Uiso calc R 1 1 . .
    H H10C 0.8829 -0.2787 0.3233 0.166 Uiso calc R 1 1 . .
    C C11 0.76835(17) 0.3568(2) 0.28451(8) 0.0426(4) Uani d . 1 1 . .
    H H11 0.8516 0.3934 0.2648 0.051 Uiso calc R 1 1 . .
    C C12 0.6665(2) 0.5738(3) 0.21970(8) 0.0569(5) Uani d . 1 1 . .
    H H12A 0.7580 0.5838 0.2052 0.068 Uiso calc R 1 1 . .
    H H12B 0.6294 0.6959 0.2221 0.068 Uiso calc R 1 1 . .
    C C13 0.5859(2) 0.4662(3) 0.17812(8) 0.0529(5) Uani d . 1 1 . .
    C C14 0.79603(19) 0.3405(2) 0.34844(9) 0.0451(4) Uani d . 1 1 . .
    C C15 0.9245(2) 0.3012(3) 0.36803(9) 0.0599(5) Uani d . 1 1 . .
    H H15 0.9954 0.2906 0.3418 0.072 Uiso calc R 1 1 . .
    C C16 0.9471(3) 0.2780(4) 0.42653(11) 0.0803(7) Uani d . 1 1 . .
    H H16 1.0334 0.2501 0.4394 0.096 Uiso calc R 1 1 . .
    C C17 0.8469(3) 0.2949(4) 0.46535(12) 0.0863(8) Uani d . 1 1 . .
    H H17 0.8644 0.2791 0.5047 0.104 Uiso calc R 1 1 . .
    C C18 0.7184(3) 0.3354(4) 0.44701(11) 0.0790(7) Uani d . 1 1 . .
    H H18 0.6491 0.3477 0.4739 0.095 Uiso calc R 1 1 . .
    C C19 0.6932(2) 0.3577(3) 0.38873(9) 0.0584(5) Uani d . 1 1 . .
    H H19 0.6063 0.3845 0.3763 0.070 Uiso calc R 1 1 . .
    N N1 0.4836(2) 0.5295(3) 0.14829(7) 0.0704(6) Uani d . 1 1 . .
    N N2 0.61033(15) 0.2858(2) 0.16772(7) 0.0495(4) Uani d . 1 1 . .
    O O1 0.66982(12) 0.49625(16) 0.27650(5) 0.0493(3) Uani d . 1 1 . .
    O O2 0.92024(16) -0.0028(3) 0.25663(8) 0.0875(6) Uani d . 1 1 . .
    O O3 0.76188(15) -0.06347(19) 0.32311(8) 0.0731(5) Uani d . 1 1 . .
loop_
    _atom_site_aniso_label
    _atom_site_aniso_U_11
    _atom_site_aniso_U_22
    _atom_site_aniso_U_33
    _atom_site_aniso_U_12
    _atom_site_aniso_U_13
    _atom_site_aniso_U_23
    C1 0.0537(11) 0.113(2) 0.0338(10) 0.0156(13) 0.0052(10) 0.0122(12)
    C2 0.0676(16) 0.179(3) 0.0431(13) 0.0294(19) -0.0003(12) 0.0169(18)
    C3 0.0673(18) 0.214(4) 0.0416(14) -0.009(2) -0.0098(12) 0.008(2)
    C4 0.0818(18) 0.154(3) 0.0486(14) -0.038(2) -0.0044(14) -0.0103(17)
    C5 0.0713(14) 0.101(2) 0.0468(12) -0.0204(14) 0.0004(10) -0.0019(12)
    C6 0.0467(10) 0.0880(16) 0.0348(9) -0.0028(11) 0.0047(8) 0.0045(10)
    C7 0.0430(10) 0.0484(11) 0.0569(12) 0.0063(8) -0.0022(9) -0.0057(9)
    C8 0.0315(8) 0.0407(9) 0.0520(11) 0.0019(7) -0.0012(8) -0.0017(8)
    C9 0.0509(11) 0.0426(11) 0.0694(13) 0.0080(9) -0.0161(11) -0.0093(11)
    C10 0.125(2) 0.0531(15) 0.154(3) -0.0007(15) -0.064(2) 0.0333(17)
    C11 0.0382(9) 0.0372(9) 0.0523(11) -0.0003(7) 0.0047(8) 0.0020(8)
    C12 0.0711(13) 0.0446(11) 0.0549(12) 0.0122(9) 0.0081(10) 0.0090(10)
    C13 0.0549(11) 0.0600(13) 0.0438(10) 0.0164(10) 0.0099(9) 0.0085(9)
    C14 0.0511(11) 0.0342(9) 0.0499(10) -0.0061(8) -0.0018(9) 0.0030(8)
    C15 0.0531(12) 0.0653(13) 0.0613(12) -0.0099(10) -0.0080(10) 0.0026(11)
    C16 0.0722(16) 0.0975(19) 0.0713(17) -0.0075(15) -0.0227(14) 0.0070(14)
    C17 0.108(2) 0.099(2) 0.0517(13) -0.0040(17) -0.0174(15) 0.0100(14)
    C18 0.0915(18) 0.0936(19) 0.0520(13) 0.0024(15) 0.0063(13) 0.0069(13)
    C19 0.0614(12) 0.0608(13) 0.0529(12) 0.0035(10) -0.0024(10) 0.0040(10)
    N1 0.0707(12) 0.0952(15) 0.0453(9) 0.0331(11) 0.0072(9) 0.0167(11)
    N2 0.0443(8) 0.0604(10) 0.0439(8) 0.0048(7) -0.0012(7) 0.0036(8)
    O1 0.0583(7) 0.0422(7) 0.0473(7) 0.0116(6) 0.0064(6) 0.0032(6)
    O2 0.0660(9) 0.1071(14) 0.0894(12) 0.0453(9) -0.0061(9) -0.0073(10)
    O3 0.0724(9) 0.0452(8) 0.1017(13) -0.0065(7) -0.0233(9) 0.0245(8)
_geom_special_details
;
All e.s.d.'s (except the e.s.d. in the dihedral angle between two l.s. planes)
are estimated using the full covariance matrix. The cell e.s.d.'s are taken
into account individually in the estimation of e.s.d.'s in distances, angles
and torsion angles; correlations between e.s.d.'s in cell parameters are only
used when they are defined by crystal symmetry. An approximate (isotropic)
treatment of cell e.s.d.'s is used for estimating e.s.d.'s involving l.s.
planes.
;
loop_
    _geom_bond_atom_site_label_1
    _geom_bond_atom_site_label_2
    _geom_bond_site_symmetry_2
    _geom_bond_distance
    _geom_bond_publ_flag
    C1 N1 . 1.379(3) ?
    C1 C6 . 1.395(3) ?
    C1 C2 . 1.397(3) ?
    C2 C3 . 1.360(5) ?
    C2 H2 . 0.9300 ?
    C3 C4 . 1.374(5) ?
    C3 H3 . 0.9300 ?
    C4 C5 . 1.387(4) ?
    C4 H4 . 0.9300 ?
    C5 C6 . 1.382(3) ?
    C5 H5 . 0.9300 ?
    C6 N2 . 1.382(3) ?
    C7 N2 . 1.452(2) ?
    C7 C8 . 1.519(3) ?
    C7 H7A . 0.9700 ?
    C7 H7B . 0.9700 ?
    C8 C9 . 1.503(3) ?
    C8 C11 . 1.543(2) ?
    C8 H8 . 0.9800 ?
    C9 O2 . 1.198(2) ?
    C9 O3 . 1.327(3) ?
    C10 O3 . 1.445(3) ?
    C10 H10A . 0.9600 ?
    C10 H10B . 0.9600 ?
    C10 H10C . 0.9600 ?
    C11 O1 . 1.427(2) ?
    C11 C14 . 1.502(3) ?
    C11 H11 . 0.9800 ?
    C12 O1 . 1.427(2) ?
    C12 C13 . 1.476(3) ?
    C12 H12A . 0.9700 ?
    C12 H12B . 0.9700 ?
    C13 N1 . 1.311(3) ?
    C13 N2 . 1.366(2) ?
    C14 C15 . 1.383(3) ?
    C14 C19 . 1.385(3) ?
    C15 C16 . 1.376(3) ?
    C15 H15 . 0.9300 ?
    C16 C17 . 1.343(4) ?
    C16 H16 . 0.9300 ?
    C17 C18 . 1.375(4) ?
    C17 H17 . 0.9300 ?
    C18 C19 . 1.375(3) ?
    C18 H18 . 0.9300 ?
    C19 H19 . 0.9300 ?
loop_
    _geom_angle_atom_site_label_1
    _geom_angle_atom_site_label_2
    _geom_angle_atom_site_label_3
    _geom_angle_site_symmetry_1
    _geom_angle_site_symmetry_3
    _geom_angle
    _geom_angle_publ_flag
    N1 C1 C6 . . 110.23(18) ?
    N1 C1 C2 . . 130.3(3) ?
    C6 C1 C2 . . 119.4(3) ?
    C3 C2 C1 . . 118.0(3) ?
    C3 C2 H2 . . 121.0 ?
    C1 C2 H2 . . 121.0 ?
    C2 C3 C4 . . 121.8(3) ?
    C2 C3 H3 . . 119.1 ?
    C4 C3 H3 . . 119.1 ?
    C3 C4 C5 . . 122.1(3) ?
    C3 C4 H4 . . 119.0 ?
    C5 C4 H4 . . 119.0 ?
    C6 C5 C4 . . 115.9(3) ?
    C6 C5 H5 . . 122.1 ?
    C4 C5 H5 . . 122.1 ?
    C5 C6 N2 . . 132.3(2) ?
    C5 C6 C1 . . 122.7(2) ?
    N2 C6 C1 . . 105.0(2) ?
    N2 C7 C8 . . 113.17(15) ?
    N2 C7 H7A . . 108.9 ?
    C8 C7 H7A . . 108.9 ?
    N2 C7 H7B . . 108.9 ?
    C8 C7 H7B . . 108.9 ?
    H7A C7 H7B . . 107.8 ?
    C9 C8 C7 . . 108.13(15) ?
    C9 C8 C11 . . 108.21(13) ?
    C7 C8 C11 . . 113.10(15) ?
    C9 C8 H8 . . 109.1 ?
    C7 C8 H8 . . 109.1 ?
    C11 C8 H8 . . 109.1 ?
    O2 C9 O3 . . 124.79(19) ?
    O2 C9 C8 . . 123.6(2) ?
    O3 C9 C8 . . 111.53(17) ?
    O3 C10 H10A . . 109.5 ?
    O3 C10 H10B . . 109.5 ?
    H10A C10 H10B . . 109.5 ?
    O3 C10 H10C . . 109.5 ?
    H10A C10 H10C . . 109.5 ?
    H10B C10 H10C . . 109.5 ?
    O1 C11 C14 . . 108.00(14) ?
    O1 C11 C8 . . 110.51(13) ?
    C14 C11 C8 . . 112.06(14) ?
    O1 C11 H11 . . 108.7 ?
    C14 C11 H11 . . 108.7 ?
    C8 C11 H11 . . 108.7 ?
    O1 C12 C13 . . 113.21(16) ?
    O1 C12 H12A . . 108.9 ?
    C13 C12 H12A . . 108.9 ?
    O1 C12 H12B . . 108.9 ?
    C13 C12 H12B . . 108.9 ?
    H12A C12 H12B . . 107.7 ?
    N1 C13 N2 . . 112.87(19) ?
    N1 C13 C12 . . 124.78(19) ?
    N2 C13 C12 . . 122.34(17) ?
    C15 C14 C19 . . 118.68(18) ?
    C15 C14 C11 . . 120.32(18) ?
    C19 C14 C11 . . 120.95(16) ?
    C16 C15 C14 . . 119.7(2) ?
    C16 C15 H15 . . 120.2 ?
    C14 C15 H15 . . 120.2 ?
    C17 C16 C15 . . 121.3(2) ?
    C17 C16 H16 . . 119.3 ?
    C15 C16 H16 . . 119.3 ?
    C16 C17 C18 . . 120.1(2) ?
    C16 C17 H17 . . 119.9 ?
    C18 C17 H17 . . 119.9 ?
    C19 C18 C17 . . 119.6(2) ?
    C19 C18 H18 . . 120.2 ?
    C17 C18 H18 . . 120.2 ?
    C18 C19 C14 . . 120.6(2) ?
    C18 C19 H19 . . 119.7 ?
    C14 C19 H19 . . 119.7 ?
    C13 N1 C1 . . 105.17(18) ?
    C13 N2 C6 . . 106.70(17) ?
    C13 N2 C7 . . 126.82(17) ?
    C6 N2 C7 . . 126.45(17) ?
    C12 O1 C11 . . 114.83(14) ?
    C9 O3 C10 . . 115.0(2) ?
loop_
    _geom_torsion_atom_site_label_1
    _geom_torsion_atom_site_label_2
    _geom_torsion_atom_site_label_3
    _geom_torsion_atom_site_label_4
    _geom_torsion_site_symmetry_1
    _geom_torsion_site_symmetry_2
    _geom_torsion_site_symmetry_3
    _geom_torsion_site_symmetry_4
    _geom_torsion
    _geom_torsion_publ_flag
    N1 C1 C2 C3 . . . . -177.7(3) ?
    C6 C1 C2 C3 . . . . -1.5(3) ?
    C1 C2 C3 C4 . . . . 1.4(4) ?
    C2 C3 C4 C5 . . . . -0.3(4) ?
    C3 C4 C5 C6 . . . . -0.8(4) ?
    C4 C5 C6 N2 . . . . 179.0(2) ?
    C4 C5 C6 C1 . . . . 0.7(3) ?
    N1 C1 C6 C5 . . . . 177.41(19) ?
    C2 C1 C6 C5 . . . . 0.5(3) ?
    N1 C1 C6 N2 . . . . -1.3(2) ?
    C2 C1 C6 N2 . . . . -178.24(18) ?
    N2 C7 C8 C9 . . . . 167.11(15) ?
    N2 C7 C8 C11 . . . . -73.09(19) ?
    C7 C8 C9 O2 . . . . 43.1(2) ?
    C11 C8 C9 O2 . . . . -79.7(2) ?
    C7 C8 C9 O3 . . . . -139.11(17) ?
    C11 C8 C9 O3 . . . . 98.05(18) ?
    C9 C8 C11 O1 . . . . -168.75(16) ?
    C7 C8 C11 O1 . . . . 71.48(17) ?
    C9 C8 C11 C14 . . . . -48.3(2) ?
    C7 C8 C11 C14 . . . . -168.02(15) ?
    O1 C12 C13 N1 . . . . 123.32(19) ?
    O1 C12 C13 N2 . . . . -55.5(2) ?
    O1 C11 C14 C15 . . . . -144.36(17) ?
    C8 C11 C14 C15 . . . . 93.7(2) ?
    O1 C11 C14 C19 . . . . 38.0(2) ?
    C8 C11 C14 C19 . . . . -83.9(2) ?
    C19 C14 C15 C16 . . . . 0.8(3) ?
    C11 C14 C15 C16 . . . . -176.87(19) ?
    C14 C15 C16 C17 . . . . -0.8(4) ?
    C15 C16 C17 C18 . . . . 0.2(4) ?
    C16 C17 C18 C19 . . . . 0.3(4) ?
    C17 C18 C19 C14 . . . . -0.3(4) ?
    C15 C14 C19 C18 . . . . -0.3(3) ?
    C11 C14 C19 C18 . . . . 177.4(2) ?
    N2 C13 N1 C1 . . . . -0.5(2) ?
    C12 C13 N1 C1 . . . . -179.41(18) ?
    C6 C1 N1 C13 . . . . 1.1(2) ?
    C2 C1 N1 C13 . . . . 177.6(2) ?
    N1 C13 N2 C6 . . . . -0.3(2) ?
    C12 C13 N2 C6 . . . . 178.63(16) ?
    N1 C13 N2 C7 . . . . 177.88(17) ?
    C12 C13 N2 C7 . . . . -3.2(3) ?
    C5 C6 N2 C13 . . . . -177.6(2) ?
    C1 C6 N2 C13 . . . . 1.0(2) ?
    C5 C6 N2 C7 . . . . 4.2(3) ?
    C1 C6 N2 C7 . . . . -177.23(17) ?
    C8 C7 N2 C13 . . . . 56.5(2) ?
    C8 C7 N2 C6 . . . . -125.66(19) ?
    C13 C12 O1 C11 . . . . 83.6(2) ?
    C14 C11 O1 C12 . . . . 158.78(15) ?
    C8 C11 O1 C12 . . . . -78.33(18) ?
    O2 C9 O3 C10 . . . . 7.4(3) ?
    C8 C9 O3 C10 . . . . -170.35(19) ?
loop_
    _geom_hbond_atom_site_label_D
    _geom_hbond_atom_site_label_H
    _geom_hbond_atom_site_label_A
    _geom_hbond_site_symmetry_A
    _geom_hbond_distance_DH
    _geom_hbond_distance_HA
    _geom_hbond_distance_DA
    _geom_hbond_angle_DHA
    C8 H8 O2 4_455 0.98 2.35 3.225(2) 148
data_II
_database_code_depnum_ccdc_archive 'CCDC 1027183'
_audit_creation_method     SHELXL-97
_chemical_name_systematic
;\
Methyl 1-methyl-3-phenyl-4,5-dihydro-1<i>H</i>,3<i>H</i>-\
benzo[4,5]imidazo[2,1-<i>c</i>][1,4]oxazepine-4-carboxylate
;
_chemical_name_common     ?
_chemical_formula_moiety     'C20 H20 N2 O3'
_chemical_formula_sum     'C20 H20 N2 O3'
_chemical_formula_iupac     'C20 H20 N2 O3'
_chemical_formula_weight     336.38
_chemical_melting_point     ?
_symmetry_cell_setting     orthorhombic
_symmetry_space_group_name_H-M     'P 21 21 21'
_symmetry_space_group_name_Hall     'P 2ac 2ab'
loop_
    _symmetry_equiv_pos_as_xyz
    'x, y, z'
    '-x+1/2, -y, z+1/2'
    'x+1/2, -y+1/2, -z'
    '-x, y+1/2, -z+1/2'
_cell_length_a     9.1115(7)
_cell_length_b     9.6470(8)
_cell_length_c     19.4856(15)
_cell_angle_alpha     90.00
_cell_angle_beta     90.00
_cell_angle_gamma     90.00
_cell_volume     1712.8(2)
_cell_formula_units_Z     4
_cell_measurement_reflns_used     2958
_cell_measurement_theta_min     2.09
_cell_measurement_theta_max     27.28
_cell_measurement_temperature     293(2)
_exptl_crystal_description     block
_exptl_crystal_colour     colourless
_exptl_crystal_size_max     0.21
_exptl_crystal_size_mid     0.19
_exptl_crystal_size_min     0.18
_exptl_crystal_density_diffrn     1.304
_exptl_crystal_density_meas     ?
_exptl_crystal_density_method     'not measured'
_exptl_crystal_F_000     712
_exptl_absorpt_coefficient_mu     0.089
_exptl_absorpt_correction_type     multi-scan
_exptl_absorpt_process_details
;
(<i>SADABS</i>; Bruker, 2008)
;
_exptl_absorpt_correction_T_min     0.981
_exptl_absorpt_correction_T_max     0.984
_exptl_special_details     ?
_diffrn_ambient_temperature     293(2)
_diffrn_radiation_type     MoK\a
_diffrn_radiation_wavelength     0.71073
_diffrn_radiation_source     'fine-focus sealed tube'
_diffrn_radiation_monochromator     graphite
_diffrn_measurement_device_type     'Bruker SMART APEXII CCD'
_diffrn_measurement_method     '\w and \f scans'
_diffrn_detector_area_resol_mean     ?
_diffrn_reflns_number     30423
_diffrn_reflns_av_R_equivalents     0.0427
_diffrn_reflns_av_sigmaI/netI     0.0264
_diffrn_reflns_theta_min     2.09
_diffrn_reflns_theta_max     27.28
_diffrn_reflns_theta_full     27.28
_diffrn_measured_fraction_theta_max     1.000
_diffrn_measured_fraction_theta_full     1.000
_diffrn_reflns_limit_h_min     -11
_diffrn_reflns_limit_h_max     11
_diffrn_reflns_limit_k_min     -12
_diffrn_reflns_limit_k_max     12
_diffrn_reflns_limit_l_min     -25
_diffrn_reflns_limit_l_max     25
_diffrn_standards_number     ?
_diffrn_standards_interval_count     ?
_diffrn_standards_interval_time     ?
_diffrn_standards_decay_%     ?
_refine_special_details
;
Refinement of <i>F</i>^2^ against ALL reflections. The weighted <i>R</i>-factor
<i>wR</i> and goodness of fit <i>S</i> are based on <i>F</i>^2^, conventional
<i>R</i>-factors <i>R</i> are based on <i>F</i>, with <i>F</i> set to zero for
negative <i>F</i>^2^. The threshold expression of <i>F</i>^2^ >
\s(<i>F</i>^2^) is used only for calculating <i>R</i>-factors(gt) <i>etc</i>.
and is not relevant to the choice of reflections for refinement.
<i>R</i>-factors based on <i>F</i>^2^ are statistically about twice as large
as those based on <i>F</i>, and <i>R</i>- factors based on ALL data will be
even larger.
;
_reflns_number_total     3847
_reflns_number_gt     2958
_reflns_threshold_expression     I>2sigma(I)
_refine_ls_structure_factor_coef     Fsqd
_refine_ls_matrix_type     full
_refine_ls_R_factor_all     0.0613
_refine_ls_R_factor_gt     0.0370
_refine_ls_wR_factor_gt     0.0774
_refine_ls_wR_factor_ref     0.0894
_refine_ls_goodness_of_fit_ref     1.059
_refine_ls_restrained_S_all     1.059
_refine_ls_number_reflns     3844
_refine_ls_number_parameters     226
_refine_ls_number_restraints     0
_refine_ls_hydrogen_treatment     constr
_refine_ls_weighting_scheme     calc
_refine_ls_weighting_details
         'calc w=1/[\s^2^(Fo^2^)+(0.0335P)^2^+0.3064P] where P=(Fo^2^+2Fc^2^)/3'
_atom_sites_solution_hydrogens     geom
_atom_sites_solution_primary     direct
_atom_sites_solution_secondary     difmap
_refine_ls_shift/su_max     0.000
_refine_ls_shift/su_mean     0.000
_refine_diff_density_max     0.146
_refine_diff_density_min     -0.129
_refine_ls_extinction_method     none
_refine_ls_extinction_coef     ?
loop_
    _atom_type_symbol
    _atom_type_description
    _atom_type_scat_dispersion_real
    _atom_type_scat_dispersion_imag
    _atom_type_scat_source
    'C' 'C' 0.0033 0.0016
                         'International Tables Vol C Tables 4.2.6.8 and 6.1.1.4'
    'H' 'H' 0.0000 0.0000
                         'International Tables Vol C Tables 4.2.6.8 and 6.1.1.4'
    'N' 'N' 0.0061 0.0033
                         'International Tables Vol C Tables 4.2.6.8 and 6.1.1.4'
    'O' 'O' 0.0106 0.0060
                         'International Tables Vol C Tables 4.2.6.8 and 6.1.1.4'
_computing_data_collection
;
<i>APEX2</i> (Bruker, 2008)
;
_computing_cell_refinement
;
<i>SAINT</i> (Bruker, 2008)
;
_computing_data_reduction
;
<i>SAINT</i> (Bruker, 2008)
;
_computing_structure_solution
;
SHELXS97 (Sheldrick, 2008)
;
_computing_structure_refinement
;
SHELXL97 (Sheldrick, 2008)
;
_computing_molecular_graphics
;
<i>PLATON</i> (Spek, 2009)
;
_computing_publication_material
;
<i>SHELXL97</i> (Sheldrick, 2008) and <i>PLATON</i> (Spek, 2009)
;
loop_
    _atom_site_type_symbol
    _atom_site_label
    _atom_site_fract_x
    _atom_site_fract_y
    _atom_site_fract_z
    _atom_site_U_iso_or_equiv
    _atom_site_adp_type
    _atom_site_calc_flag
    _atom_site_refinement_flags
    _atom_site_occupancy
    _atom_site_symmetry_multiplicity
    _atom_site_disorder_assembly
    _atom_site_disorder_group
    C C1 0.43553(19) -0.09161(19) 0.06180(9) 0.0410(4) Uani d . 1 1 . .
    C C2 0.4623(2) -0.1711(2) 0.11986(9) 0.0490(5) Uani d . 1 1 . .
    H H2 0.5290 -0.1422 0.1530 0.059 Uiso calc R 1 1 . .
    C C3 0.3875(2) -0.2934(2) 0.12673(10) 0.0525(5) Uani d . 1 1 . .
    H H3 0.4044 -0.3483 0.1652 0.063 Uiso calc R 1 1 . .
    C C4 0.2871(2) -0.3375(2) 0.07775(10) 0.0541(5) Uani d . 1 1 . .
    H H4 0.2390 -0.4216 0.0840 0.065 Uiso calc R 1 1 . .
    C C5 0.2572(2) -0.2600(2) 0.02042(10) 0.0501(5) Uani d . 1 1 . .
    H H5 0.1893 -0.2889 -0.0122 0.060 Uiso calc R 1 1 . .
    C C6 0.33290(19) -0.13700(19) 0.01370(9) 0.0411(4) Uani d . 1 1 . .
    C C7 0.2428(2) -0.0325(2) -0.09788(9) 0.0471(4) Uani d . 1 1 . .
    H H7A 0.1888 0.0541 -0.0983 0.057 Uiso calc R 1 1 . .
    H H7B 0.1719 -0.1074 -0.0958 0.057 Uiso calc R 1 1 . .
    C C8 0.32954(19) -0.04495(18) -0.16429(8) 0.0368(4) Uani d . 1 1 . .
    H H8 0.3938 -0.1262 -0.1614 0.044 Uiso calc R 1 1 . .
    C C9 0.21833(18) -0.06790(19) -0.22047(9) 0.0393(4) Uani d . 1 1 . .
    C C10 0.1375(3) -0.2192(3) -0.30710(11) 0.0694(7) Uani d . 1 1 . .
    H H10A 0.1643 -0.3063 -0.3274 0.104 Uiso calc R 1 1 . .
    H H10B 0.1394 -0.1481 -0.3415 0.104 Uiso calc R 1 1 . .
    H H10C 0.0404 -0.2259 -0.2882 0.104 Uiso calc R 1 1 . .
    C C11 0.42285(19) 0.08308(18) -0.18173(9) 0.0394(4) Uani d . 1 1 . .
    H H11 0.3580 0.1634 -0.1871 0.047 Uiso calc R 1 1 . .
    C C12 0.4747(2) 0.17200(19) -0.06734(9) 0.0487(5) Uani d . 1 1 . .
    H H12 0.3866 0.2268 -0.0771 0.058 Uiso calc R 1 1 . .
    C C13 0.4367(2) 0.05805(18) -0.01878(9) 0.0429(4) Uani d . 1 1 . .
    C C14 0.5926(3) 0.2654(2) -0.03933(12) 0.0712(7) Uani d . 1 1 . .
    H H14A 0.6138 0.3370 -0.0721 0.107 Uiso calc R 1 1 . .
    H H14B 0.6797 0.2122 -0.0308 0.107 Uiso calc R 1 1 . .
    H H14C 0.5594 0.3066 0.0027 0.107 Uiso calc R 1 1 . .
    C C15 0.50539(18) 0.06069(16) -0.24765(10) 0.0379(4) Uani d . 1 1 . .
    C C16 0.4532(2) 0.11214(19) -0.30893(9) 0.0465(4) Uani d . 1 1 . .
    H H16 0.3662 0.1626 -0.3098 0.056 Uiso calc R 1 1 . .
    C C17 0.5294(2) 0.0891(2) -0.36909(10) 0.0552(5) Uani d . 1 1 . .
    H H17 0.4928 0.1237 -0.4102 0.066 Uiso calc R 1 1 . .
    C C18 0.6573(2) 0.0165(2) -0.36889(11) 0.0566(5) Uani d . 1 1 . .
    H H18 0.7087 0.0025 -0.4095 0.068 Uiso calc R 1 1 . .
    C C19 0.7098(2) -0.0359(2) -0.30812(11) 0.0552(5) Uani d . 1 1 . .
    H H19 0.7969 -0.0861 -0.3076 0.066 Uiso calc R 1 1 . .
    C C20 0.63416(19) -0.01449(19) -0.24811(11) 0.0488(4) Uani d . 1 1 . .
    H H20 0.6702 -0.0511 -0.2073 0.059 Uiso calc R 1 1 . .
    N N1 0.50049(16) 0.03094(16) 0.04017(7) 0.0458(4) Uani d . 1 1 . .
    N N2 0.33366(16) -0.03703(16) -0.03703(7) 0.0447(4) Uani d . 1 1 . .
    O O1 0.52857(14) 0.11254(12) -0.12973(6) 0.0446(3) Uani d . 1 1 . .
    O O2 0.11936(15) 0.01004(15) -0.23210(7) 0.0603(4) Uani d . 1 1 . .
    O O3 0.23993(15) -0.18523(13) -0.25338(7) 0.0535(4) Uani d . 1 1 . .
loop_
    _atom_site_aniso_label
    _atom_site_aniso_U_11
    _atom_site_aniso_U_22
    _atom_site_aniso_U_33
    _atom_site_aniso_U_12
    _atom_site_aniso_U_13
    _atom_site_aniso_U_23
    C1 0.0375(9) 0.0489(10) 0.0367(9) 0.0039(8) 0.0027(8) -0.0057(8)
    C2 0.0386(9) 0.0684(13) 0.0399(10) 0.0008(10) 0.0022(8) -0.0003(9)
    C3 0.0456(11) 0.0683(14) 0.0435(11) 0.0030(10) 0.0077(9) 0.0088(10)
    C4 0.0544(12) 0.0584(12) 0.0494(12) -0.0093(10) 0.0118(10) 0.0019(10)
    C5 0.0489(11) 0.0634(12) 0.0381(10) -0.0133(10) 0.0035(9) -0.0053(10)
    C6 0.0379(9) 0.0524(10) 0.0330(9) -0.0016(8) 0.0053(8) -0.0036(8)
    C7 0.0405(9) 0.0627(12) 0.0381(10) -0.0040(9) -0.0042(8) -0.0007(9)
    C8 0.0354(9) 0.0372(9) 0.0379(9) 0.0036(7) -0.0033(7) 0.0022(8)
    C9 0.0378(9) 0.0434(10) 0.0368(9) 0.0017(8) 0.0014(7) 0.0052(8)
    C10 0.0745(15) 0.0751(15) 0.0585(13) 0.0034(13) -0.0242(12) -0.0165(12)
    C11 0.0416(10) 0.0356(9) 0.0409(10) 0.0032(8) -0.0054(8) 0.0024(8)
    C12 0.0612(12) 0.0375(9) 0.0475(11) 0.0008(9) -0.0051(9) -0.0054(8)
    C13 0.0448(10) 0.0434(10) 0.0404(10) 0.0018(8) -0.0019(8) -0.0085(8)
    C14 0.0943(18) 0.0528(13) 0.0664(14) -0.0206(12) -0.0132(13) -0.0048(11)
    C15 0.0378(8) 0.0311(8) 0.0447(9) -0.0030(7) -0.0022(8) 0.0036(8)
    C16 0.0441(10) 0.0442(10) 0.0511(11) 0.0013(9) -0.0054(9) 0.0079(9)
    C17 0.0622(13) 0.0578(12) 0.0456(11) -0.0081(11) -0.0035(10) 0.0086(10)
    C18 0.0603(13) 0.0543(12) 0.0551(13) -0.0113(11) 0.0128(10) -0.0035(10)
    C19 0.0465(11) 0.0511(12) 0.0681(14) 0.0030(9) 0.0072(10) 0.0021(10)
    C20 0.0457(10) 0.0489(10) 0.0518(11) 0.0047(9) -0.0016(9) 0.0105(10)
    N1 0.0487(9) 0.0488(9) 0.0399(8) -0.0015(8) -0.0035(7) -0.0068(7)
    N2 0.0428(8) 0.0547(9) 0.0365(8) -0.0070(7) -0.0034(7) 0.0004(7)
    O1 0.0466(7) 0.0437(7) 0.0435(7) -0.0041(6) -0.0056(6) -0.0017(6)
    O2 0.0539(8) 0.0677(9) 0.0592(9) 0.0230(8) -0.0151(7) -0.0061(7)
    O3 0.0579(8) 0.0492(7) 0.0535(8) 0.0079(7) -0.0176(7) -0.0091(7)
_geom_special_details
;
All e.s.d.'s (except the e.s.d. in the dihedral angle between two l.s. planes)
are estimated using the full covariance matrix. The cell e.s.d.'s are taken
into account individually in the estimation of e.s.d.'s in distances, angles
and torsion angles; correlations between e.s.d.'s in cell parameters are only
used when they are defined by crystal symmetry. An approximate (isotropic)
treatment of cell e.s.d.'s is used for estimating e.s.d.'s involving l.s.
planes.
;
loop_
    _geom_bond_atom_site_label_1
    _geom_bond_atom_site_label_2
    _geom_bond_site_symmetry_2
    _geom_bond_distance
    _geom_bond_publ_flag
    C1 N1 . 1.388(2) ?
    C1 C2 . 1.388(3) ?
    C1 C6 . 1.394(2) ?
    C2 C3 . 1.369(3) ?
    C2 H2 . 0.9300 ?
    C3 C4 . 1.389(3) ?
    C3 H3 . 0.9300 ?
    C4 C5 . 1.371(3) ?
    C4 H4 . 0.9300 ?
    C5 C6 . 1.379(3) ?
    C5 H5 . 0.9300 ?
    C6 N2 . 1.381(2) ?
    C7 N2 . 1.447(2) ?
    C7 C8 . 1.521(2) ?
    C7 H7A . 0.9700 ?
    C7 H7B . 0.9700 ?
    C8 C9 . 1.508(2) ?
    C8 C11 . 1.537(2) ?
    C8 H8 . 0.9800 ?
    C9 O2 . 1.196(2) ?
    C9 O3 . 1.316(2) ?
    C10 O3 . 1.440(2) ?
    C10 H10A . 0.9600 ?
    C10 H10B . 0.9600 ?
    C10 H10C . 0.9600 ?
    C11 O1 . 1.427(2) ?
    C11 C15 . 1.504(2) ?
    C11 H11 . 0.9800 ?
    C12 O1 . 1.431(2) ?
    C12 C13 . 1.491(3) ?
    C12 C14 . 1.504(3) ?
    C12 H12 . 0.9800 ?
    C13 N1 . 1.313(2) ?
    C13 N2 . 1.360(2) ?
    C14 H14A . 0.9600 ?
    C14 H14B . 0.9600 ?
    C14 H14C . 0.9600 ?
    C15 C16 . 1.378(3) ?
    C15 C20 . 1.379(2) ?
    C16 C17 . 1.380(3) ?
    C16 H16 . 0.9300 ?
    C17 C18 . 1.360(3) ?
    C17 H17 . 0.9300 ?
    C18 C19 . 1.374(3) ?
    C18 H18 . 0.9300 ?
    C19 C20 . 1.373(3) ?
    C19 H19 . 0.9300 ?
    C20 H20 . 0.9300 ?
loop_
    _geom_angle_atom_site_label_1
    _geom_angle_atom_site_label_2
    _geom_angle_atom_site_label_3
    _geom_angle_site_symmetry_1
    _geom_angle_site_symmetry_3
    _geom_angle
    _geom_angle_publ_flag
    N1 C1 C2 . . 130.01(17) ?
    N1 C1 C6 . . 110.46(15) ?
    C2 C1 C6 . . 119.49(17) ?
    C3 C2 C1 . . 117.90(18) ?
    C3 C2 H2 . . 121.0 ?
    C1 C2 H2 . . 121.0 ?
    C2 C3 C4 . . 121.64(19) ?
    C2 C3 H3 . . 119.2 ?
    C4 C3 H3 . . 119.2 ?
    C5 C4 C3 . . 121.59(19) ?
    C5 C4 H4 . . 119.2 ?
    C3 C4 H4 . . 119.2 ?
    C4 C5 C6 . . 116.54(18) ?
    C4 C5 H5 . . 121.7 ?
    C6 C5 H5 . . 121.7 ?
    C5 C6 N2 . . 132.18(17) ?
    C5 C6 C1 . . 122.82(17) ?
    N2 C6 C1 . . 104.98(15) ?
    N2 C7 C8 . . 113.43(14) ?
    N2 C7 H7A . . 108.9 ?
    C8 C7 H7A . . 108.9 ?
    N2 C7 H7B . . 108.9 ?
    C8 C7 H7B . . 108.9 ?
    H7A C7 H7B . . 107.7 ?
    C9 C8 C7 . . 106.26(13) ?
    C9 C8 C11 . . 109.21(14) ?
    C7 C8 C11 . . 114.35(15) ?
    C9 C8 H8 . . 109.0 ?
    C7 C8 H8 . . 109.0 ?
    C11 C8 H8 . . 109.0 ?
    O2 C9 O3 . . 124.16(16) ?
    O2 C9 C8 . . 123.49(16) ?
    O3 C9 C8 . . 112.31(14) ?
    O3 C10 H10A . . 109.5 ?
    O3 C10 H10B . . 109.5 ?
    H10A C10 H10B . . 109.5 ?
    O3 C10 H10C . . 109.5 ?
    H10A C10 H10C . . 109.5 ?
    H10B C10 H10C . . 109.5 ?
    O1 C11 C15 . . 107.31(14) ?
    O1 C11 C8 . . 112.11(13) ?
    C15 C11 C8 . . 110.49(14) ?
    O1 C11 H11 . . 109.0 ?
    C15 C11 H11 . . 109.0 ?
    C8 C11 H11 . . 109.0 ?
    O1 C12 C13 . . 108.86(14) ?
    O1 C12 C14 . . 107.67(17) ?
    C13 C12 C14 . . 112.14(17) ?
    O1 C12 H12 . . 109.4 ?
    C13 C12 H12 . . 109.4 ?
    C14 C12 H12 . . 109.4 ?
    N1 C13 N2 . . 113.56(16) ?
    N1 C13 C12 . . 126.81(16) ?
    N2 C13 C12 . . 119.43(16) ?
    C12 C14 H14A . . 109.5 ?
    C12 C14 H14B . . 109.5 ?
    H14A C14 H14B . . 109.5 ?
    C12 C14 H14C . . 109.5 ?
    H14A C14 H14C . . 109.5 ?
    H14B C14 H14C . . 109.5 ?
    C16 C15 C20 . . 118.52(18) ?
    C16 C15 C11 . . 121.05(15) ?
    C20 C15 C11 . . 120.42(17) ?
    C15 C16 C17 . . 120.30(18) ?
    C15 C16 H16 . . 119.8 ?
    C17 C16 H16 . . 119.8 ?
    C18 C17 C16 . . 120.76(19) ?
    C18 C17 H17 . . 119.6 ?
    C16 C17 H17 . . 119.6 ?
    C17 C18 C19 . . 119.40(19) ?
    C17 C18 H18 . . 120.3 ?
    C19 C18 H18 . . 120.3 ?
    C20 C19 C18 . . 120.24(19) ?
    C20 C19 H19 . . 119.9 ?
    C18 C19 H19 . . 119.9 ?
    C19 C20 C15 . . 120.77(19) ?
    C19 C20 H20 . . 119.6 ?
    C15 C20 H20 . . 119.6 ?
    C13 N1 C1 . . 104.27(15) ?
    C13 N2 C6 . . 106.69(14) ?
    C13 N2 C7 . . 126.10(15) ?
    C6 N2 C7 . . 127.21(15) ?
    C11 O1 C12 . . 116.85(14) ?
    C9 O3 C10 . . 116.93(15) ?
loop_
    _geom_torsion_atom_site_label_1
    _geom_torsion_atom_site_label_2
    _geom_torsion_atom_site_label_3
    _geom_torsion_atom_site_label_4
    _geom_torsion_site_symmetry_1
    _geom_torsion_site_symmetry_2
    _geom_torsion_site_symmetry_3
    _geom_torsion_site_symmetry_4
    _geom_torsion
    _geom_torsion_publ_flag
    N1 C1 C2 C3 . . . . -176.13(17) ?
    C6 C1 C2 C3 . . . . 1.1(3) ?
    C1 C2 C3 C4 . . . . -0.3(3) ?
    C2 C3 C4 C5 . . . . -0.6(3) ?
    C3 C4 C5 C6 . . . . 0.6(3) ?
    C4 C5 C6 N2 . . . . 177.99(19) ?
    C4 C5 C6 C1 . . . . 0.2(3) ?
    N1 C1 C6 C5 . . . . 176.63(16) ?
    C2 C1 C6 C5 . . . . -1.1(3) ?
    N1 C1 C6 N2 . . . . -1.64(19) ?
    C2 C1 C6 N2 . . . . -179.41(16) ?
    N2 C7 C8 C9 . . . . 168.67(16) ?
    N2 C7 C8 C11 . . . . -70.8(2) ?
    C7 C8 C9 O2 . . . . 57.1(2) ?
    C11 C8 C9 O2 . . . . -66.7(2) ?
    C7 C8 C9 O3 . . . . -120.72(16) ?
    C11 C8 C9 O3 . . . . 115.47(16) ?
    C9 C8 C11 O1 . . . . 178.71(14) ?
    C7 C8 C11 O1 . . . . 59.82(18) ?
    C9 C8 C11 C15 . . . . -61.64(17) ?
    C7 C8 C11 C15 . . . . 179.47(14) ?
    O1 C12 C13 N1 . . . . 114.80(19) ?
    C14 C12 C13 N1 . . . . -4.2(3) ?
    O1 C12 C13 N2 . . . . -59.8(2) ?
    C14 C12 C13 N2 . . . . -178.84(17) ?
    O1 C11 C15 C16 . . . . -139.65(16) ?
    C8 C11 C15 C16 . . . . 97.85(19) ?
    O1 C11 C15 C20 . . . . 41.6(2) ?
    C8 C11 C15 C20 . . . . -80.90(19) ?
    C20 C15 C16 C17 . . . . -0.4(3) ?
    C11 C15 C16 C17 . . . . -179.17(17) ?
    C15 C16 C17 C18 . . . . -0.5(3) ?
    C16 C17 C18 C19 . . . . 0.9(3) ?
    C17 C18 C19 C20 . . . . -0.4(3) ?
    C18 C19 C20 C15 . . . . -0.5(3) ?
    C16 C15 C20 C19 . . . . 0.9(3) ?
    C11 C15 C20 C19 . . . . 179.70(17) ?
    N2 C13 N1 C1 . . . . 0.64(19) ?
    C12 C13 N1 C1 . . . . -174.24(17) ?
    C2 C1 N1 C13 . . . . 178.12(19) ?
    C6 C1 N1 C13 . . . . 0.66(19) ?
    N1 C13 N2 C6 . . . . -1.7(2) ?
    C12 C13 N2 C6 . . . . 173.61(16) ?
    N1 C13 N2 C7 . . . . 178.08(16) ?
    C12 C13 N2 C7 . . . . -6.6(3) ?
    C5 C6 N2 C13 . . . . -176.11(19) ?
    C1 C6 N2 C13 . . . . 1.94(19) ?
    C5 C6 N2 C7 . . . . 4.1(3) ?
    C1 C6 N2 C7 . . . . -177.83(16) ?
    C8 C7 N2 C13 . . . . 64.6(2) ?
    C8 C7 N2 C6 . . . . -115.64(19) ?
    C15 C11 O1 C12 . . . . 164.34(14) ?
    C8 C11 O1 C12 . . . . -74.17(18) ?
    C13 C12 O1 C11 . . . . 90.09(18) ?
    C14 C12 O1 C11 . . . . -148.12(16) ?
    O2 C9 O3 C10 . . . . 0.7(3) ?
    C8 C9 O3 C10 . . . . 178.51(17) ?
