# Supplementary material for: Crystal structures of methyl 3-phenyl-4,5-di­hydro-1H,3H-benzo[4,5]imidazo[2,1-c][1,4]oxazepine-4-carboxyl­ate and methyl 1-methyl-3-phenyl-4,5-di­hydro-1H,3H-benzo[4,5]imidazo[2,1-c][1,4]oxazepine-4-carboxyl­ate
Source: Acta Crystallogr Sect E Struct Rep Online. 2014 Oct 8;70(Pt 11):316–8. doi: 10.1107/S1600536814021655 (PMC4257324; doi:10.1107/S1600536814021655)
Supplement: Supplementary file 2 [file e-70-00316-Isup2.hkl]

# 
# h,k,l, Fc-squared, Fo-squared, sigma(Fo-squared) and status flag 
# 
data_I
_shelx_title ' 332 in Pca2(1)' 
_shelx_refln_list_code          4 
_shelx_F_calc_maximum      120.17 
_exptl_crystal_F_000       680.00 
_reflns_d_resolution_high  0.7844 
 
loop_ 
 _symmetry_equiv_pos_as_xyz 
 'x, y, z' 
 '-x, -y, z+1/2' 
 '-x+1/2, y, z+1/2' 
 'x+1/2, -y, z' 
 
_cell_length_a     9.9238 
_cell_length_b     7.3322 
_cell_length_c    23.0277 
_cell_angle_alpha  90.000 
_cell_angle_beta   90.000 
_cell_angle_gamma  90.000 
 
_shelx_F_squared_multiplier     1.000 
 
loop_ 
 _refln_index_h 
 _refln_index_k 
 _refln_index_l 
 _refln_F_squared_calc 
 _refln_F_squared_meas 
 _refln_F_squared_sigma 
 _refln_observed_status 
   0   0 -28       20.44       17.69      7.05 o 
   2   0 -28        1.31       -1.88      4.63 o 
   0   1 -28       16.48       10.42      5.10 o 
   1   1 -28        8.09       10.70      3.49 o 
   2   1 -28       22.74       33.24      4.02 o 
   3   1 -28        5.74        5.46      3.20 o 
   0   2 -28       41.26       44.40      7.88 o 
   1   2 -28       42.25       59.76      4.81 o 
   2   2 -28       14.75       17.61      3.70 o 
   2   0 -27        5.27        1.16      3.93 o 
   4   0 -27       46.93       39.24      5.80 o 
   1   1 -27        6.00        7.01      3.20 o 
   2   1 -27       27.79       27.12      3.79 o 
   3   1 -27        8.05        8.43      4.15 o 
   4   1 -27        8.75        6.38      3.40 o 
   1   2 -27        5.83       11.72      3.36 o 
   2   2 -27        0.71        5.56      3.05 o 
   3   2 -27        0.28       -3.74      3.74 o 
   1   3 -27        7.32       11.30      3.33 o 
   2   3 -27        3.00        7.02      4.13 o 
   0   0 -26        5.32       -4.97      4.97 o 
   2   0 -26       21.81       15.57      5.39 o 
   4   0 -26        1.13       -0.52      3.81 o 
   0   1 -26       37.72       46.17      5.74 o 
   1   1 -26        1.61       -2.67      2.67 o 
   2   1 -26        3.14        4.38      2.79 o 
   3   1 -26       28.39       28.23      3.65 o 
   4   1 -26        1.59        1.31      2.77 o 
   5   1 -26        6.18        3.48      3.74 o 
   0   2 -26       48.07       56.61     10.43 o 
   1   2 -26       32.70       44.55      4.08 o 
   2   2 -26       46.68       46.38      4.09 o 
   3   2 -26       13.60       12.82      3.19 o 
   4   2 -26        0.49        1.13      3.75 o 
   5   2 -26        8.23        7.80      4.10 o 
   0   3 -26        3.85        8.17      4.47 o 
   1   3 -26        2.39        8.39      3.62 o 
   2   3 -26        2.81        3.36      3.85 o 
   3   3 -26        4.43        6.48      3.38 o 
   4   3 -26        3.26        7.06      3.97 o 
   0   4 -26       13.29       12.60      4.29 o 
   1   4 -26       12.64       11.63      4.31 o 
   2   4 -26        1.41        0.00      5.53 o 
   2   0 -25       27.95       33.10      5.15 o 
   4   0 -25       27.34       26.25      4.84 o 
   6   0 -25        7.73       14.50      4.34 o 
   1   1 -25       24.00       23.89      3.40 o 
   2   1 -25       16.49       12.89      3.19 o 
   3   1 -25        1.29       -0.75      2.57 o 
   4   1 -25       30.75       28.67      3.88 o 
   5   1 -25        6.33        4.05      3.15 o 
   6   1 -25        5.95        4.62      3.14 o 
   1   2 -25       22.53       21.23      3.34 o 
   2   2 -25        7.88       11.23      2.98 o 
   3   2 -25       10.71        7.76      3.91 o 
   4   2 -25        0.08       -3.49      3.49 o 
   5   2 -25        3.14        0.93      3.18 o 
   6   2 -25        1.07        2.90      6.08 o 
   1   3 -25       19.86       25.74      3.38 o 
   2   3 -25       17.07       17.89      2.65 o 
   3   3 -25        4.93        5.65      3.19 o 
   4   3 -25       21.31       28.70      3.73 o 
   5   3 -25        0.83        1.43      3.55 o 
   1   4 -25        5.04        3.88      2.69 o 
   2   4 -25       10.79        5.62      3.26 o 
   3   4 -25       16.44       20.02      3.47 o 
   0   0 -24       10.84       11.05      5.53 o 
   2   0 -24        8.70       21.37      4.50 o 
   4   0 -24       11.53       13.37      4.19 o 
   6   0 -24       17.46       21.60      3.73 o 
   0   1 -24        3.20       -2.13      3.64 o 
   1   1 -24        3.84       -2.35      2.35 o 
   2   1 -24        3.18        3.47      2.58 o 
   3   1 -24       40.39       43.79      3.33 o 
   4   1 -24        9.98       12.97      2.54 o 
   5   1 -24        0.70        2.87      2.25 o 
   6   1 -24        0.92        6.88      3.30 o 
   7   1 -24       11.21       12.63      3.92 o 
   0   2 -24      160.42      155.09     12.30 o 
   1   2 -24        6.02        2.06      4.30 o 
   2   2 -24       49.27       46.57      3.43 o 
   3   2 -24       20.05       22.37      2.81 o 
   4   2 -24        5.08        4.33      2.85 o 
   5   2 -24        1.84        4.24      3.09 o 
   6   2 -24       41.04       47.14      5.88 o 
   0   3 -24       32.81       35.20      5.11 o 
   1   3 -24        6.03        6.83      2.46 o 
   2   3 -24        0.66        3.78      2.33 o 
   3   3 -24        5.57        5.36      3.24 o 
   4   3 -24        5.15        1.68      3.02 o 
   5   3 -24        3.86        5.18      3.27 o 
   6   3 -24       20.04       35.23      8.15 o 
   0   4 -24        6.00        4.15      2.94 o 
   1   4 -24        6.26        5.36      2.51 o 
   2   4 -24       10.85        9.38      3.22 o 
   3   4 -24       12.48       10.25      3.37 o 
   4   4 -24        0.77       -1.12      3.26 o 
   0   5 -24        5.13        6.54      3.36 o 
   1   5 -24        2.11        0.70      4.10 o 
   2   5 -24        4.76        4.77      4.01 o 
   2   0 -23      124.89      115.66      6.60 o 
   4   0 -23       32.41       31.33      3.71 o 
   6   0 -23        2.45       -1.79      2.50 o 
   1   1 -23       27.93       27.25      3.26 o 
   2   1 -23       63.89       59.64      3.46 o 
   3   1 -23        4.34        1.76      2.05 o 
   4   1 -23       46.73       51.86      4.31 o 
   5   1 -23       12.84       11.36      2.39 o 
   6   1 -23        5.19        2.01      2.53 o 
   7   1 -23        2.90       -0.55      2.62 o 
   1   2 -23       25.72       24.75      2.74 o 
   2   2 -23       14.71       16.03      3.01 o 
   3   2 -23        1.67        4.28      2.29 o 
   4   2 -23        1.28        2.06      2.70 o 
   5   2 -23        1.52        1.42      3.04 o 
   6   2 -23        4.67        3.09      2.97 o 
   7   2 -23        0.74       -3.13      4.05 o 
   1   3 -23       20.77       17.70      2.60 o 
   2   3 -23       12.49       16.05      2.63 o 
   3   3 -23        6.81        8.03      2.87 o 
   4   3 -23        7.53        7.84      3.13 o 
   5   3 -23        4.06        1.91      3.18 o 
   6   3 -23       11.17        6.95      3.37 o 
   1   4 -23        9.91        5.28      2.16 o 
   2   4 -23        0.08       -1.82      2.81 o 
   3   4 -23       18.71       17.72      3.80 o 
   4   4 -23        3.79        4.25      3.20 o 
   5   4 -23       11.31        6.57      3.55 o 
   1   5 -23        6.15        5.37      2.58 o 
   2   5 -23        0.18        3.31      3.17 o 
   3   5 -23        5.49        4.96      4.18 o 
   4   5 -23       24.67       24.73      7.19 o 
   0   0 -22        0.43       -3.87      4.15 o 
   2   0 -22       18.05       24.21      3.19 o 
   4   0 -22       43.51       46.68      4.06 o 
   6   0 -22       11.75        9.86      3.10 o 
   8   0 -22        2.51        9.71      5.26 o 
   0   1 -22       49.89       46.50      3.96 o 
   1   1 -22        8.48        4.23      2.07 o 
   2   1 -22       17.64       16.18      2.42 o 
   3   1 -22       30.99       27.41      2.74 o 
   4   1 -22       28.47       27.49      2.47 o 
   5   1 -22        8.18        9.27      2.07 o 
   6   1 -22        1.53        0.82      2.42 o 
   7   1 -22        2.23        2.00      2.52 o 
   8   1 -22        6.49        6.29      2.95 o 
   0   2 -22       66.34       60.21      4.32 o 
   1   2 -22       13.22       12.42      2.26 o 
   2   2 -22       33.22       33.06      2.95 o 
   3   2 -22        5.07        1.00      1.99 o 
   4   2 -22       39.66       36.86      2.91 o 
   5   2 -22       23.50       25.40      3.35 o 
   6   2 -22       20.72       22.34      3.61 o 
   7   2 -22        5.14       11.53      4.79 o 
   0   3 -22      112.60      125.28      9.13 o 
   1   3 -22        7.02        9.67      2.07 o 
   2   3 -22        3.50        5.30      2.69 o 
   3   3 -22       19.15       22.78      6.32 o 
   4   3 -22       10.85        5.20      2.74 o 
   5   3 -22        2.82       -2.74      2.74 o 
   6   3 -22        6.05        4.67      3.24 o 
   7   3 -22        1.13        0.02      3.41 o 
   0   4 -22       69.83       55.84      6.35 o 
   1   4 -22        5.64       13.52      2.07 o 
   2   4 -22       11.23       15.58      3.08 o 
   3   4 -22        0.49        3.66      2.69 o 
   4   4 -22        0.30        3.21      2.89 o 
   5   4 -22        3.98        4.95      3.26 o 
   6   4 -22       19.03       17.66      3.85 o 
   0   5 -22       31.52       24.26      3.73 o 
   1   5 -22        7.52        9.92      2.61 o 
   2   5 -22        8.77        8.92      2.60 o 
   3   5 -22        1.12        1.83      3.02 o 
   4   5 -22        0.06       -2.51      3.13 o 
   0   6 -22        3.47       -1.49      4.63 o 
   1   6 -22        0.17        0.24      2.70 o 
   2   6 -22        2.69       -3.66      3.66 o 
   2   0 -21       38.67       41.03      3.63 o 
   4   0 -21       48.20       53.17      4.15 o 
   6   0 -21        6.05        3.93      2.76 o 
   8   0 -21        2.49       -1.59      3.04 o 
   1   1 -21       68.20       59.88      3.28 o 
   2   1 -21       14.27        9.74      2.20 o 
   3   1 -21       52.99       52.96      2.85 o 
   4   1 -21       15.42       19.92      2.24 o 
   5   1 -21        6.43        4.56      1.87 o 
   6   1 -21       13.30       10.28      2.04 o 
   7   1 -21       12.65       10.02      2.60 o 
   8   1 -21        0.74       -0.88      2.64 o 
   1   2 -21       28.25       28.55      2.33 o 
   2   2 -21      118.59      123.35      6.92 o 
   3   2 -21        4.31        7.77      2.24 o 
   4   2 -21        8.16        7.29      2.20 o 
   5   2 -21        2.83        0.93      2.70 o 
   6   2 -21        4.08       -1.27      2.49 o 
   7   2 -21        7.87        6.74      2.66 o 
   8   2 -21        7.16        7.98      2.90 o 
   1   3 -21        1.57        3.73      2.37 o 
   2   3 -21       59.77       62.62      3.01 o 
   3   3 -21        4.70        2.04      1.99 o 
   4   3 -21       18.61       28.67      6.30 o 
   5   3 -21        4.16        7.14      2.79 o 
   6   3 -21        2.05        2.30      2.88 o 
   7   3 -21       10.22        9.58      3.28 o 
   1   4 -21       52.52       48.83      2.86 o 
   2   4 -21       20.94       19.60      2.26 o 
   3   4 -21       50.21       62.55      4.51 o 
   4   4 -21        4.25        2.16      2.93 o 
   5   4 -21        5.87        3.08      3.17 o 
   6   4 -21        1.88       -4.25      4.25 o 
   1   5 -21        6.03        6.95      2.20 o 
   2   5 -21        4.18       -0.72      2.36 o 
   3   5 -21        6.91        5.87      2.62 o 
   4   5 -21       30.33       26.60      3.97 o 
   5   5 -21        0.61       -3.21      3.21 o 
   1   6 -21        4.27        4.61      2.50 o 
   2   6 -21        3.62        2.40      2.70 o 
   3   6 -21        1.09       -0.65      2.75 o 
   0   0 -20      237.62      260.56      7.64 o 
   2   0 -20       90.04       94.49      5.27 o 
   4   0 -20      269.62      241.96      7.53 o 
   6   0 -20        7.82       11.55      3.00 o 
   8   0 -20        5.20        2.85      3.07 o 
   0   1 -20      191.77      183.97      5.59 o 
   1   1 -20       31.49       28.13      1.98 o 
   2   1 -20        8.88       11.10      1.92 o 
   3   1 -20      154.79      145.64      3.84 o 
   4   1 -20       61.34       60.45      2.90 o 
   5   1 -20       26.62       24.20      2.21 o 
   6   1 -20        0.13        0.36      1.74 o 
   7   1 -20        7.22        8.22      2.64 o 
   8   1 -20       12.97       12.21      3.02 o 
   9   1 -20        2.30        9.09      3.31 o 
   0   2 -20       15.67        8.67      2.45 o 
   1   2 -20       31.26       26.24      2.21 o 
   2   2 -20      392.71      372.14     12.32 o 
   3   2 -20       19.82       23.53      2.79 o 
   4   2 -20       36.57       33.68      2.44 o 
   5   2 -20       35.49       36.50      3.02 o 
   6   2 -20        0.37        5.15      2.50 o 
   7   2 -20       50.59       52.54      3.87 o 
   8   2 -20       23.96       24.18      4.28 o 
   0   3 -20       13.81       11.65      2.91 o 
   1   3 -20      101.68      106.83      3.52 o 
   2   3 -20      122.48      119.72      3.64 o 
   3   3 -20       20.93       20.55      2.06 o 
   4   3 -20       44.20       44.18      3.88 o 
   5   3 -20        0.61       -0.41      2.85 o 
   6   3 -20        6.30        1.14      2.93 o 
   7   3 -20        9.09        7.33      3.17 o 
   8   3 -20        1.50        9.97      3.63 o 
   0   4 -20       65.30       62.52      5.72 o 
   1   4 -20        0.38        2.63      1.72 o 
   2   4 -20       23.52       23.26      2.24 o 
   3   4 -20       21.31       27.32      2.78 o 
   4   4 -20        1.07        0.37      2.68 o 
   5   4 -20        1.95        0.13      3.15 o 
   6   4 -20        2.03       -1.00      3.06 o 
   7   4 -20        0.65       -2.15      3.23 o 
   0   5 -20       15.40       17.47      3.36 o 
   1   5 -20       29.15       33.06      2.55 o 
   2   5 -20       10.27        5.55      2.46 o 
   3   5 -20        4.56        5.70      2.64 o 
   4   5 -20       11.72       11.67      3.41 o 
   5   5 -20        2.87        5.95      3.36 o 
   6   5 -20        5.87        1.04      3.42 o 
   0   6 -20       42.52       45.43      4.44 o 
   1   6 -20       18.84       23.21      3.01 o 
   2   6 -20       10.80       11.96      2.77 o 
   3   6 -20        4.53        3.58      2.73 o 
   4   6 -20       10.55        7.63      3.06 o 
   2   0 -19      227.10      225.28      5.93 o 
   4   0 -19       99.56       91.15      4.99 o 
   6   0 -19       74.75       81.43      9.55 o 
   8   0 -19       28.07       30.14      3.66 o 
   1   1 -19      138.98      133.72      3.02 o 
   2   1 -19      196.29      197.63      3.61 o 
   3   1 -19       14.50       17.70      1.98 o 
   4   1 -19      156.08      162.09      4.89 o 
   5   1 -19       13.06       10.57      1.96 o 
   6   1 -19        2.23       -0.42      1.72 o 
   7   1 -19       19.92       20.48      2.57 o 
   8   1 -19        4.82        9.48      2.82 o 
   9   1 -19       13.94       15.15      2.92 o 
   1   2 -19      121.19      118.60      3.33 o 
   2   2 -19        0.64        0.69      1.45 o 
   3   2 -19       35.39       34.14      2.26 o 
   4   2 -19        4.87        1.58      1.98 o 
   5   2 -19       35.23       30.29      2.93 o 
   6   2 -19       44.98       54.05      3.91 o 
   7   2 -19       21.87       20.86      3.08 o 
   8   2 -19       15.31       21.37      4.03 o 
   9   2 -19        1.68        4.35      3.85 o 
   1   3 -19       15.76       15.00      2.38 o 
   2   3 -19       12.68       17.70      3.55 o 
   3   3 -19       66.80       65.85      2.79 o 
   4   3 -19       15.34       16.61      3.06 o 
   5   3 -19        7.05        7.77      2.94 o 
   6   3 -19        0.75       -0.38      2.33 o 
   7   3 -19        9.52        8.78      2.77 o 
   8   3 -19       25.17       28.83      3.44 o 
   1   4 -19       18.34       21.93      2.35 o 
   2   4 -19       38.06       38.25      2.43 o 
   3   4 -19      110.55      113.28      4.29 o 
   4   4 -19       16.76       14.87      3.35 o 
   5   4 -19        2.26        0.74      2.89 o 
   6   4 -19        7.45        5.41      3.14 o 
   7   4 -19        8.09        4.26      3.40 o 
   1   5 -19       12.46       15.62      2.19 o 
   2   5 -19       46.54       41.83      3.30 o 
   3   5 -19        8.52        9.69      2.60 o 
   4   5 -19        3.50        2.50      2.45 o 
   5   5 -19        4.45        5.66      3.20 o 
   6   5 -19        4.51        5.06      3.36 o 
   1   6 -19       11.32       12.10      2.55 o 
   2   6 -19        3.24        2.44      2.51 o 
   3   6 -19        4.51        0.30      2.73 o 
   4   6 -19        2.53        6.19      2.58 o 
   5   6 -19        0.00       -2.57      3.25 o 
   1   7 -19        0.91       -2.73      2.73 o 
   0   0 -18      579.61      566.69     10.90 o 
   2   0 -18      190.77      211.29      4.55 o 
   4   0 -18       56.41       64.48      4.03 o 
   6   0 -18        2.08        4.55      2.44 o 
   8   0 -18        3.46        6.38      3.00 o 
   0   1 -18      211.08      199.87      4.45 o 
   1   1 -18       24.83       27.25      1.57 o 
   2   1 -18       88.08       88.47      2.54 o 
   3   1 -18       62.41       65.90      2.41 o 
   4   1 -18       22.84       23.16      2.07 o 
   5   1 -18       34.66       32.72      2.36 o 
   6   1 -18       48.05       44.22      2.66 o 
   7   1 -18       23.39       22.87      2.30 o 
   8   1 -18       22.84       23.99      3.14 o 
   9   1 -18        2.34       -0.78      2.40 o 
   0   2 -18      207.86      198.89      5.51 o 
   1   2 -18      184.72      171.33      3.29 o 
   2   2 -18       29.40       28.17      1.90 o 
   3   2 -18      142.84      144.48      4.06 o 
   4   2 -18       68.30       58.06      2.70 o 
   5   2 -18       13.83       12.95      1.93 o 
   6   2 -18      129.98      130.67      4.84 o 
   7   2 -18       18.59       17.90      2.95 o 
   8   2 -18       35.73       38.39      3.39 o 
   9   2 -18        0.64        3.37      4.21 o 
   0   3 -18      148.00      137.98      5.07 o 
   1   3 -18       14.33       12.08      2.65 o 
   2   3 -18      158.45      155.84      4.95 o 
   3   3 -18       29.33       30.19      2.10 o 
   4   3 -18      117.77      120.01      3.75 o 
   5   3 -18       23.53       21.56      2.76 o 
   6   3 -18       32.03       27.67      2.98 o 
   7   3 -18       14.64       15.35      2.93 o 
   8   3 -18       11.27       13.56      3.04 o 
   9   3 -18        3.57        9.07      3.93 o 
   0   4 -18       12.97        8.85      2.90 o 
   1   4 -18      100.97       96.70      4.06 o 
   2   4 -18       37.91       37.36      2.40 o 
   3   4 -18      105.39      105.12      4.33 o 
   4   4 -18       29.33       30.66      2.89 o 
   5   4 -18        1.73        4.20      2.95 o 
   6   4 -18       12.33       12.74      3.24 o 
   7   4 -18        0.58       -3.00      3.00 o 
   8   4 -18        5.00       10.09      3.72 o 
   0   5 -18       14.32       12.73      3.02 o 
   1   5 -18        7.21        6.01      1.90 o 
   2   5 -18       17.52       15.65      2.60 o 
   3   5 -18       17.14       20.69      2.76 o 
   4   5 -18       12.32        7.49      2.61 o 
   5   5 -18        0.55        0.56      2.35 o 
   6   5 -18        0.22       -2.15      4.37 o 
   7   5 -18        2.35       -0.54      3.31 o 
   0   6 -18        9.47        9.88      3.00 o 
   1   6 -18        0.91        0.82      1.96 o 
   2   6 -18       17.76       19.52      2.92 o 
   3   6 -18       16.33       12.02      2.82 o 
   4   6 -18        1.06        4.79      2.65 o 
   5   6 -18       14.91       11.91      3.09 o 
   0   7 -18       19.45       15.30      3.62 o 
   1   7 -18        0.88        0.91      2.56 o 
   2   7 -18        5.80        4.14      2.78 o 
   3   7 -18        4.43        5.48      4.24 o 
   2   0 -17      376.38      360.92      7.58 o 
   4   0 -17      384.92      371.62      7.69 o 
   6   0 -17      161.95      166.03      5.58 o 
   8   0 -17       21.36       19.77      3.48 o 
  10   0 -17       62.49       68.81      4.93 o 
   1   1 -17       55.89       55.12      1.88 o 
   2   1 -17      128.03      126.62      2.45 o 
   3   1 -17      132.87      131.45      3.14 o 
   4   1 -17      245.18      243.75      4.37 o 
   5   1 -17      278.40      268.64      4.79 o 
   6   1 -17       63.96       68.68      2.98 o 
   7   1 -17       25.80       20.04      2.11 o 
   8   1 -17       23.42       26.73      2.57 o 
   9   1 -17       16.82       14.30      3.49 o 
  10   1 -17        7.78        6.70      3.01 o 
   1   2 -17        4.73        2.73      1.23 o 
   2   2 -17       89.63       84.22      2.48 o 
   3   2 -17      146.24      143.28      3.08 o 
   4   2 -17      111.22      104.69      2.79 o 
   5   2 -17       85.04       74.04      2.72 o 
   6   2 -17       78.48       81.34      4.70 o 
   7   2 -17       38.35       40.64      3.38 o 
   8   2 -17        8.72        3.87      2.61 o 
   9   2 -17        5.38        6.40      2.88 o 
   1   3 -17       32.98       29.13      2.14 o 
   2   3 -17       27.32       31.05      1.87 o 
   3   3 -17      128.63      139.83      3.04 o 
   4   3 -17       52.32       59.61      2.89 o 
   5   3 -17       25.89       18.39      2.70 o 
   6   3 -17       31.26       30.08      3.03 o 
   7   3 -17        8.11       10.11      2.52 o 
   8   3 -17       28.91       33.61      3.37 o 
   9   3 -17        9.45       11.46      4.05 o 
   1   4 -17      105.40      114.36      3.40 o 
   2   4 -17       62.72       60.43      2.72 o 
   3   4 -17       14.89       17.70      2.59 o 
   4   4 -17       26.53       23.71      2.73 o 
   5   4 -17       35.68       39.19      3.14 o 
   6   4 -17       23.68       25.70      3.45 o 
   7   4 -17        4.00       -0.44      2.55 o 
   8   4 -17       22.30       25.15      4.37 o 
   1   5 -17       37.34       29.74      2.34 o 
   2   5 -17       34.96       28.19      2.24 o 
   3   5 -17       12.97        9.44      2.34 o 
   4   5 -17       14.70       21.12      2.80 o 
   5   5 -17       33.02       38.11      3.48 o 
   6   5 -17       10.78       10.00      3.20 o 
   7   5 -17       17.82       20.62      8.88 o 
   1   6 -17        9.03       11.38      2.14 o 
   2   6 -17       10.47       10.78      3.27 o 
   3   6 -17        3.06        6.37      2.72 o 
   4   6 -17       55.95       59.95      3.99 o 
   5   6 -17        0.08        3.23      2.60 o 
   6   6 -17       16.79       19.25      6.34 o 
   1   7 -17        1.41        0.60      2.38 o 
   2   7 -17        8.48        9.98      2.88 o 
   3   7 -17       12.09       12.88      2.96 o 
   4   7 -17       16.68       20.56      4.82 o 
   0   0 -16       60.76       59.77      3.72 o 
   2   0 -16      631.90      670.72      8.23 o 
   4   0 -16       65.14       69.27      3.79 o 
   6   0 -16      441.93      466.15      9.09 o 
   8   0 -16       13.95       13.68      3.13 o 
  10   0 -16        4.52        7.64      3.20 o 
   0   1 -16      569.22      532.93      8.54 o 
   1   1 -16       36.85       39.76      1.59 o 
   2   1 -16      128.23      120.95      2.27 o 
   3   1 -16      128.65      121.20      2.66 o 
   4   1 -16       14.61       17.07      1.48 o 
   5   1 -16       31.54       39.79      2.26 o 
   6   1 -16      297.30      278.24      5.37 o 
   7   1 -16       29.58       27.53      2.21 o 
   8   1 -16        7.38        5.80      1.80 o 
   9   1 -16        0.40       -0.46      2.41 o 
  10   1 -16        0.46        4.72      2.61 o 
   0   2 -16      439.54      434.58      6.31 o 
   1   2 -16       46.46       46.94      1.71 o 
   2   2 -16        5.66        6.81      1.24 o 
   3   2 -16       37.75       36.45      1.85 o 
   4   2 -16      211.39      212.96      3.87 o 
   5   2 -16       53.53       46.14      2.01 o 
   6   2 -16      136.17      135.88      5.05 o 
   7   2 -16        1.87        2.08      2.07 o 
   8   2 -16       12.01       12.28      3.40 o 
   9   2 -16        6.66        7.37      2.92 o 
  10   2 -16        3.59        5.30      2.94 o 
   0   3 -16       40.52       38.67      3.87 o 
   1   3 -16       17.96       16.76      1.51 o 
   2   3 -16      220.14      221.47      3.65 o 
   3   3 -16       73.03       69.14      3.64 o 
   4   3 -16      119.68      141.94      3.81 o 
   5   3 -16       47.19       47.57      2.72 o 
   6   3 -16        2.47        5.40      2.32 o 
   7   3 -16        8.46        7.42      2.57 o 
   8   3 -16       10.13       10.06      2.64 o 
   9   3 -16        2.77        4.64      2.84 o 
   0   4 -16        3.02        2.08      2.37 o 
   1   4 -16      337.13      336.49      6.45 o 
   2   4 -16       34.15       30.27      2.11 o 
   3   4 -16       43.84       44.68      2.92 o 
   4   4 -16       11.51       10.41      2.28 o 
   5   4 -16       16.17       10.72      2.78 o 
   6   4 -16       34.04       34.90      3.19 o 
   7   4 -16        5.83        5.60      3.43 o 
   8   4 -16        4.69        6.74      2.71 o 
   9   4 -16        0.24       -1.93      4.10 o 
   0   5 -16       37.11       34.74      3.49 o 
   1   5 -16       54.12       58.75      2.82 o 
   2   5 -16        3.48       -0.44      1.47 o 
   3   5 -16        0.08       -0.54      2.10 o 
   4   5 -16        7.42       11.33      2.54 o 
   5   5 -16       14.68       15.07      2.55 o 
   6   5 -16       22.03       22.65      3.12 o 
   7   5 -16       11.07       10.19      3.77 o 
   8   5 -16        0.14        0.64      6.08 o 
   0   6 -16       29.96       23.71      3.36 o 
   1   6 -16       10.66       11.81      2.09 o 
   2   6 -16        3.95        1.36      2.17 o 
   3   6 -16       26.48       34.43      3.27 o 
   4   6 -16        4.31       11.53      2.52 o 
   5   6 -16        3.84        7.69      2.79 o 
   6   6 -16        4.77        2.57      2.98 o 
   0   7 -16       17.01       20.70      3.62 o 
   1   7 -16        2.47        3.86      2.42 o 
   2   7 -16        1.82        1.96      2.40 o 
   3   7 -16        6.12        4.62      2.47 o 
   4   7 -16        2.51       -2.71      2.71 o 
   2   0 -15      163.69      180.08      5.54 o 
   4   0 -15      116.08      111.26      3.11 o 
   6   0 -15      400.87      398.07     13.58 o 
   8   0 -15       49.31       34.11      3.45 o 
  10   0 -15       59.04       60.92      4.73 o 
   1   1 -15      389.92      377.38      3.92 o 
   2   1 -15       41.35       43.65      1.56 o 
   3   1 -15       62.30       55.56      1.66 o 
   4   1 -15       52.85       57.63      2.08 o 
   5   1 -15      438.80      434.29      6.57 o 
   6   1 -15       26.70       34.02      2.53 o 
   7   1 -15      218.98      219.51      4.40 o 
   8   1 -15       37.39       37.16      2.73 o 
   9   1 -15       39.85       42.60      2.81 o 
  10   1 -15       17.28       16.93      3.01 o 
   1   2 -15      108.47      111.97      2.16 o 
   2   2 -15       79.41       75.70      1.83 o 
   3   2 -15       28.09       28.41      1.65 o 
   4   2 -15      157.09      164.38      2.96 o 
   5   2 -15       13.56       13.60      1.68 o 
   6   2 -15      100.17      106.52      3.51 o 
   7   2 -15       19.51       15.97      2.56 o 
   8   2 -15        6.92        3.31      2.29 o 
   9   2 -15       31.94       34.06      3.39 o 
  10   2 -15        2.53        3.65      2.81 o 
   1   3 -15       90.09       82.01      2.27 o 
   2   3 -15      179.48      176.03      3.09 o 
   3   3 -15      189.60      189.99      3.11 o 
   4   3 -15      647.85      639.94      9.05 o 
   5   3 -15       34.57       33.70      2.52 o 
   6   3 -15       34.12       35.03      2.96 o 
   7   3 -15       14.05       13.17      2.70 o 
   8   3 -15        2.57        2.73      2.38 o 
   9   3 -15        1.84        2.26      2.58 o 
  10   3 -15        9.23        9.26      4.59 o 
   1   4 -15       26.35       27.29      2.07 o 
   2   4 -15       33.53       30.32      2.00 o 
   3   4 -15       42.19       46.63      2.67 o 
   4   4 -15      168.16      151.06      3.85 o 
   5   4 -15       69.79       68.87      3.30 o 
   6   4 -15        5.17        6.79      2.17 o 
   7   4 -15        3.33        3.52      2.46 o 
   8   4 -15       37.34       37.06      3.59 o 
   9   4 -15       15.24       15.81      3.49 o 
   1   5 -15       19.51       15.30      1.99 o 
   2   5 -15        1.82       -1.11      1.43 o 
   3   5 -15       37.53       38.64      2.90 o 
   4   5 -15       86.74       92.00      4.16 o 
   5   5 -15       21.71       17.71      2.76 o 
   6   5 -15        0.33        4.56      2.50 o 
   7   5 -15       48.41       53.01      5.11 o 
   8   5 -15        4.70        8.02      3.92 o 
   1   6 -15        4.22        2.80      2.35 o 
   2   6 -15       47.24       45.11      3.29 o 
   3   6 -15       21.82       30.61      2.88 o 
   4   6 -15       68.22       74.26      4.05 o 
   5   6 -15       17.33       18.14      3.01 o 
   6   6 -15       38.10       43.47      4.10 o 
   7   6 -15       14.99       19.09      5.34 o 
   1   7 -15        5.55        3.88      2.38 o 
   2   7 -15       12.02       14.75      2.60 o 
   3   7 -15       10.18       10.79      2.80 o 
   4   7 -15        4.56        5.19      2.86 o 
   5   7 -15       16.38       13.70      3.77 o 
   1   8 -15        1.79       -2.31      3.85 o 
   0   0 -14      725.71      743.60     11.80 o 
   2   0 -14      157.04      157.44      3.32 o 
   4   0 -14       59.94       57.69      2.25 o 
   6   0 -14      308.63      304.17      8.52 o 
   8   0 -14       16.68       16.88      3.55 o 
  10   0 -14        9.70       13.27      3.23 o 
   0   1 -14     1235.11     1279.47     16.31 o 
   1   1 -14      141.83      149.00      2.30 o 
   2   1 -14       53.73       59.79      1.58 o 
   3   1 -14      199.64      197.34      2.61 o 
   4   1 -14      370.28      371.71      3.41 o 
   5   1 -14      331.19      323.22      4.16 o 
   6   1 -14       47.62       40.36      2.29 o 
   7   1 -14       49.99       51.24      2.60 o 
   8   1 -14        9.37        8.07      1.75 o 
   9   1 -14       13.11       12.43      2.08 o 
  10   1 -14       13.38       18.42      3.00 o 
   0   2 -14       46.35       46.04      2.16 o 
   1   2 -14       53.14       51.93      1.59 o 
   2   2 -14      233.27      245.48      4.54 o 
   3   2 -14        2.19        1.71      0.57 o 
   4   2 -14      385.61      367.69      3.80 o 
   5   2 -14      239.38      250.72      4.23 o 
   6   2 -14      236.53      226.50      4.87 o 
   7   2 -14       18.50       22.57      2.60 o 
   8   2 -14        9.79       11.97      2.54 o 
   9   2 -14        2.28        3.12      3.17 o 
  10   2 -14        3.98        3.03      2.98 o 
   0   3 -14      292.95      295.71      4.79 o 
   1   3 -14       52.80       52.06      1.61 o 
   2   3 -14      221.99      229.99      3.43 o 
   3   3 -14       79.65       82.42      2.06 o 
   4   3 -14       33.72       35.41      2.27 o 
   5   3 -14       80.42       78.80      6.41 o 
   6   3 -14       90.17       88.40      3.35 o 
   7   3 -14       21.34       25.04      2.86 o 
   8   3 -14        3.14        2.29      2.27 o 
   9   3 -14       11.74        8.78      2.81 o 
  10   3 -14        8.60        8.69      3.24 o 
   0   4 -14       79.43       78.32      4.81 o 
   1   4 -14      298.19      292.03      4.57 o 
   2   4 -14       21.87       18.32      1.54 o 
   3   4 -14       50.57       44.94      2.88 o 
   4   4 -14       16.87       15.43      2.37 o 
   5   4 -14       77.17       81.77      3.37 o 
   6   4 -14       84.72       88.24      3.52 o 
   7   4 -14       28.63       23.39      2.95 o 
   8   4 -14       20.66       21.62      3.35 o 
   9   4 -14        4.13        2.89      3.00 o 
   0   5 -14      105.52       94.17      4.56 o 
   1   5 -14       17.50       13.98      1.84 o 
   2   5 -14       15.33       14.49      1.78 o 
   3   5 -14       24.17       20.65      2.60 o 
   4   5 -14       20.51       25.26      2.66 o 
   5   5 -14        4.59        5.11      2.21 o 
   6   5 -14       45.67       47.51      3.48 o 
   7   5 -14       20.74       24.05      4.41 o 
   8   5 -14       14.66       18.15      3.38 o 
   0   6 -14       96.17       97.16      4.72 o 
   1   6 -14       26.26       22.38      2.15 o 
   2   6 -14       56.59       63.44      3.57 o 
   3   6 -14        1.35        4.13      2.13 o 
   4   6 -14        8.18        6.66      2.35 o 
   5   6 -14        2.60        1.92      2.13 o 
   6   6 -14        1.21        2.55      2.80 o 
   7   6 -14       10.09       12.43      3.42 o 
   0   7 -14       37.67       39.67      4.30 o 
   1   7 -14        9.29        6.85      2.40 o 
   2   7 -14        0.93       -1.58      2.13 o 
   3   7 -14       10.90       13.06      2.67 o 
   4   7 -14        6.07        4.22      2.89 o 
   5   7 -14        1.75        6.49      3.19 o 
   0   8 -14       13.72        9.46      4.66 o 
   1   8 -14        6.87        4.31      2.75 o 
   2   8 -14       16.14       23.36      4.14 o 
   2   0 -13      306.34      337.74      4.82 o 
   4   0 -13      100.61       98.47      2.37 o 
   6   0 -13       34.90       28.81      2.78 o 
   8   0 -13      196.75      199.05      6.03 o 
  10   0 -13       23.91       19.59      3.38 o 
   1   1 -13      115.44      141.00      3.41 o 
   2   1 -13       35.52       36.45      1.63 o 
   3   1 -13       47.66       52.72      1.66 o 
   4   1 -13      626.56      587.34      4.47 o 
   5   1 -13      132.59      128.11      2.56 o 
   6   1 -13       45.33       40.82      2.14 o 
   7   1 -13       75.23       71.10      4.09 o 
   8   1 -13       88.40       87.86      3.26 o 
   9   1 -13       16.56       16.11      2.14 o 
  10   1 -13       22.46       25.64      3.07 o 
  11   1 -13        2.96       -2.62      2.62 o 
   1   2 -13      134.80      130.62      2.11 o 
   2   2 -13      274.77      273.84      3.76 o 
   3   2 -13      254.16      246.86      3.30 o 
   4   2 -13       22.61       23.79      1.10 o 
   5   2 -13      212.54      203.47      3.36 o 
   6   2 -13        2.46        3.70      1.23 o 
   7   2 -13       30.59       22.88      1.78 o 
   8   2 -13       19.23       22.00      2.71 o 
   9   2 -13       35.77       30.01      3.41 o 
  10   2 -13        3.92       -0.36      2.73 o 
   1   3 -13       68.25       72.16      1.72 o 
   2   3 -13      359.87      363.26      3.53 o 
   3   3 -13      180.33      177.94      4.12 o 
   4   3 -13       69.71       78.65      3.82 o 
   5   3 -13      268.98      260.59      5.85 o 
   6   3 -13      254.70      256.83      4.79 o 
   7   3 -13        1.09        1.40      2.23 o 
   8   3 -13       36.01       33.56      3.12 o 
   9   3 -13        3.11        2.30      2.79 o 
  10   3 -13        3.07        1.04      3.17 o 
   1   4 -13      198.51      198.46      3.36 o 
   2   4 -13       51.52       59.23      2.08 o 
   3   4 -13      118.05      112.71      4.17 o 
   4   4 -13       30.60       27.20      2.27 o 
   5   4 -13      137.93      138.91      3.78 o 
   6   4 -13       19.41       25.49      2.39 o 
   7   4 -13       30.99       29.61      2.62 o 
   8   4 -13        3.60       -0.99      2.68 o 
   9   4 -13       12.23        6.74      3.16 o 
   1   5 -13       31.19       27.77      2.07 o 
   2   5 -13       99.00       93.79      2.92 o 
   3   5 -13        3.92       -1.55      1.84 o 
   4   5 -13      150.54      157.42      4.62 o 
   5   5 -13       35.58       36.53      2.71 o 
   6   5 -13       29.40       26.62      2.51 o 
   7   5 -13       10.36       11.08      2.59 o 
   8   5 -13       12.74       11.19      4.81 o 
   9   5 -13        2.89        0.83      6.15 o 
   1   6 -13       30.24       33.17      2.36 o 
   2   6 -13       14.14       13.48      2.27 o 
   3   6 -13       27.93       29.59      2.91 o 
   4   6 -13        9.28       12.37      2.61 o 
   5   6 -13       51.11       53.79      3.67 o 
   6   6 -13       12.41       14.65      2.96 o 
   7   6 -13        0.90       -2.40      2.77 o 
   1   7 -13       15.32       13.75      2.65 o 
   2   7 -13        5.63        6.84      2.45 o 
   3   7 -13        0.08        0.63      2.39 o 
   4   7 -13        6.50        3.04      2.73 o 
   5   7 -13        1.34        2.81      2.89 o 
   6   7 -13        1.91       -3.35      3.35 o 
   1   8 -13        1.15        4.43      2.71 o 
   2   8 -13        2.30        6.37      3.04 o 
   3   8 -13        9.51        8.79      3.58 o 
   0   0 -12     1704.65     1879.28     23.91 o 
   2   0 -12      145.94      150.82      3.11 o 
   4   0 -12      133.27      132.07      2.58 o 
   6   0 -12      337.26      292.95      8.82 o 
   8   0 -12       92.62       86.76      4.49 o 
  10   0 -12        1.50        2.43      3.57 o 
   0   1 -12      644.82      655.59      8.44 o 
   1   1 -12     1155.09     1147.56      7.94 o 
   2   1 -12      355.39      357.23      3.43 o 
   3   1 -12      338.62      335.49      3.48 o 
   4   1 -12      160.00      155.06      1.94 o 
   5   1 -12       80.36       77.01      2.18 o 
   6   1 -12      279.99      268.91      3.75 o 
   7   1 -12        9.71        1.28      1.54 o 
   8   1 -12        0.33       -0.39      1.55 o 
   9   1 -12       26.14       26.72      2.64 o 
  10   1 -12       22.52       23.03      2.42 o 
  11   1 -12        4.59        6.43      2.37 o 
   0   2 -12      159.21      164.08      3.18 o 
   1   2 -12       92.37       83.84      1.64 o 
   2   2 -12       51.66       49.18      1.26 o 
   3   2 -12      244.65      253.50      3.21 o 
   4   2 -12      191.88      184.45      2.27 o 
   5   2 -12        6.77        5.92      1.39 o 
   6   2 -12      114.96      115.16      2.51 o 
   7   2 -12        2.51       -0.93      1.23 o 
   8   2 -12       27.40       23.93      1.98 o 
   9   2 -12        3.48        1.19      2.19 o 
  10   2 -12        3.62        3.39      2.64 o 
  11   2 -12        2.41        5.07      3.00 o 
   0   3 -12        0.81       -1.24      1.32 o 
   1   3 -12      199.36      190.54      2.53 o 
   2   3 -12      252.48      253.20      3.61 o 
   3   3 -12      126.33      128.04      2.99 o 
   4   3 -12      190.56      190.34      3.74 o 
   5   3 -12       56.44       56.09      2.80 o 
   6   3 -12       52.70       53.86      2.72 o 
   7   3 -12       41.31       30.24      2.42 o 
   8   3 -12        0.78        0.09      2.60 o 
   9   3 -12        2.46        4.67      2.76 o 
  10   3 -12        0.21        3.98      2.88 o 
   0   4 -12      130.65      129.96      3.17 o 
   1   4 -12      281.52      278.24      3.77 o 
   2   4 -12       16.62       19.63      1.43 o 
   3   4 -12       67.03       65.55      2.55 o 
   4   4 -12       92.46       87.58      3.84 o 
   5   4 -12       22.48       23.76      2.22 o 
   6   4 -12      172.40      189.81      6.05 o 
   7   4 -12        0.45        0.37      1.90 o 
   8   4 -12       22.98       17.91      3.05 o 
   9   4 -12        4.75        2.97      2.85 o 
  10   4 -12        0.76       -2.15      3.60 o 
   0   5 -12        2.77       -1.17      2.78 o 
   1   5 -12        8.69        1.70      1.68 o 
   2   5 -12       10.12        5.39      1.86 o 
   3   5 -12       70.27       63.21      2.86 o 
   4   5 -12       36.94       35.45      2.38 o 
   5   5 -12       24.63       24.08      2.55 o 
   6   5 -12        8.68        7.53      2.18 o 
   7   5 -12        1.28        0.75      2.10 o 
   8   5 -12        8.81        9.34      3.05 o 
   9   5 -12        2.00       -1.69      3.37 o 
   0   6 -12      346.08      359.89     10.40 o 
   1   6 -12       68.45       74.37      3.08 o 
   2   6 -12      209.73      195.70      4.94 o 
   3   6 -12       63.80       70.63      3.64 o 
   4   6 -12        2.25        2.63      2.21 o 
   5   6 -12        1.47        2.21      2.33 o 
   6   6 -12        0.11       -2.50      2.50 o 
   7   6 -12        6.64       -0.80      2.71 o 
   8   6 -12        1.16        0.49      4.47 o 
   0   7 -12       14.70       16.56      2.89 o 
   1   7 -12       44.83       38.63      3.13 o 
   2   7 -12       10.23        6.76      2.46 o 
   3   7 -12        5.49        6.22      2.52 o 
   4   7 -12        2.62        4.72      2.66 o 
   5   7 -12        5.43        0.76      2.81 o 
   6   7 -12       11.97       12.65      3.36 o 
   0   8 -12       17.84        9.95      4.28 o 
   1   8 -12        1.87        0.39      2.66 o 
   2   8 -12       11.95       17.26      3.20 o 
   3   8 -12        0.29        0.26      2.56 o 
   2   0 -11      627.88      670.82      8.42 o 
   4   0 -11      137.22      155.80      2.74 o 
   6   0 -11       27.73       26.30      1.87 o 
   8   0 -11      135.75      133.89      5.12 o 
  10   0 -11       34.61       34.39      4.23 o 
   1   1 -11       35.14       43.60      8.55 o 
   2   1 -11      227.38      216.67      2.47 o 
   3   1 -11      853.84      856.16      6.25 o 
   4   1 -11      742.21      728.13      5.02 o 
   5   1 -11      123.13      117.74      2.48 o 
   6   1 -11       62.95       60.42      2.03 o 
   7   1 -11        8.73       10.19      2.21 o 
   8   1 -11       67.17       60.35      2.87 o 
   9   1 -11       24.89       24.04      2.14 o 
  10   1 -11       17.41       20.47      2.50 o 
  11   1 -11        4.97        1.89      2.20 o 
   1   2 -11       50.95       52.11      1.31 o 
   2   2 -11      329.00      327.89      3.10 o 
   3   2 -11       19.59       18.81      1.66 o 
   4   2 -11       65.21       61.15      1.73 o 
   5   2 -11        0.20       -0.56      0.56 o 
   6   2 -11       89.01       79.42      2.13 o 
   7   2 -11       49.60       39.99      1.94 o 
   8   2 -11       32.54       27.85      1.99 o 
   9   2 -11       13.00       13.21      1.96 o 
  10   2 -11        3.10        4.64      2.70 o 
  11   2 -11       11.00       16.39      3.28 o 
   1   3 -11      262.46      270.86      2.95 o 
   2   3 -11      640.62      624.28      7.78 o 
   3   3 -11       19.51       19.11      1.53 o 
   4   3 -11      108.86      115.61      3.75 o 
   5   3 -11        6.45        4.89      1.56 o 
   6   3 -11      124.75      116.71      3.38 o 
   7   3 -11       38.61       43.59      3.08 o 
   8   3 -11       31.64       25.79      2.80 o 
   9   3 -11        7.28        4.76      2.48 o 
  10   3 -11       14.77       14.73      3.24 o 
   1   4 -11       73.27       71.64      2.06 o 
   2   4 -11       85.97       88.85      2.20 o 
   3   4 -11      192.25      182.73      4.58 o 
   4   4 -11      167.94      175.37      3.79 o 
   5   4 -11       51.05       45.77      2.60 o 
   6   4 -11       20.49       20.75      2.23 o 
   7   4 -11       47.54       53.25      2.97 o 
   8   4 -11        2.37        4.50      3.33 o 
   9   4 -11       10.72        5.88      2.89 o 
  10   4 -11        0.86       -0.77      2.93 o 
   1   5 -11       12.34        8.40      1.59 o 
   2   5 -11      146.94      141.36      3.35 o 
   3   5 -11      139.76      132.97      3.48 o 
   4   5 -11       37.07       41.16      2.61 o 
   5   5 -11       34.59       30.43      2.50 o 
   6   5 -11       32.98       34.08      2.67 o 
   7   5 -11       11.95        6.30      2.33 o 
   8   5 -11       14.19        7.94      2.60 o 
   9   5 -11        1.42        1.28      2.87 o 
   1   6 -11       32.11       37.39      2.80 o 
   2   6 -11       21.37       24.34      2.48 o 
   3   6 -11        5.52        8.95      2.12 o 
   4   6 -11       13.46       12.19      2.44 o 
   5   6 -11        3.72        3.18      2.36 o 
   6   6 -11        3.84       -2.46      2.46 o 
   7   6 -11        0.18       -2.60      2.60 o 
   8   6 -11        6.75        6.16      2.57 o 
   1   7 -11       10.95       11.59      2.46 o 
   2   7 -11       37.24       38.45      3.14 o 
   3   7 -11        3.18        6.02      2.33 o 
   4   7 -11       17.05       18.64      2.89 o 
   5   7 -11        3.54        7.52      2.78 o 
   6   7 -11        0.15       -0.06      3.09 o 
   1   8 -11        3.43       -2.41      2.41 o 
   2   8 -11        6.56       11.93      2.93 o 
   3   8 -11        7.20        7.88      2.85 o 
   4   8 -11        0.65       -3.36      3.36 o 
   0   0 -10     7262.95     7600.82     85.37 o 
   2   0 -10     1942.70     2033.23     17.71 o 
   4   0 -10     1647.37     1706.51     13.95 o 
   6   0 -10       11.68        6.95      1.28 o 
   8   0 -10       45.78       41.96      3.35 o 
  10   0 -10       56.26       52.48      4.09 o 
   0   1 -10      449.91      467.84      7.68 o 
   1   1 -10     1712.37     1835.75     11.44 o 
   2   1 -10      401.64      415.09      3.57 o 
   3   1 -10       77.88       69.14      1.28 o 
   4   1 -10      593.62      578.77      4.16 o 
   5   1 -10       69.11       65.50      1.50 o 
   6   1 -10      135.68      132.08      2.34 o 
   7   1 -10      137.86      129.54      2.73 o 
   8   1 -10       45.46       45.06      2.46 o 
   9   1 -10       12.40       11.01      1.93 o 
  10   1 -10        8.29        6.24      3.14 o 
  11   1 -10        1.66        2.07      2.90 o 
   0   2 -10      518.39      548.38      6.25 o 
   1   2 -10      517.46      518.61      4.22 o 
   2   2 -10      581.71      608.10      6.35 o 
   3   2 -10      567.56      610.81      4.74 o 
   4   2 -10       36.38       29.59      1.96 o 
   5   2 -10       32.20       31.83      1.10 o 
   6   2 -10      124.81      115.31      2.48 o 
   7   2 -10        2.60        1.57      1.15 o 
   8   2 -10       31.63       27.93      2.01 o 
   9   2 -10        8.47        7.35      1.86 o 
  10   2 -10        7.43        5.33      1.99 o 
  11   2 -10        2.29        5.30      2.90 o 
   0   3 -10       41.99       35.92      1.77 o 
   1   3 -10      208.40      221.71      3.19 o 
   2   3 -10       44.41       51.24      1.71 o 
   3   3 -10       97.56       96.46      2.43 o 
   4   3 -10      104.31      110.63      2.77 o 
   5   3 -10      196.80      183.54      3.64 o 
   6   3 -10       91.07       83.15      3.99 o 
   7   3 -10       99.07       95.97      3.45 o 
   8   3 -10       11.69        9.37      2.41 o 
   9   3 -10        2.78       -0.20      2.53 o 
  10   3 -10        5.79        7.73      2.84 o 
  11   3 -10        4.55        5.25      5.18 o 
   0   4 -10      349.43      342.23      5.11 o 
   1   4 -10      135.26      137.06      2.58 o 
   2   4 -10       53.10       53.18      1.82 o 
   3   4 -10       27.83       27.76      1.89 o 
   4   4 -10      200.25      181.50      3.74 o 
   5   4 -10        8.67       13.51      1.79 o 
   6   4 -10       14.47       11.65      2.04 o 
   7   4 -10        8.24        5.11      1.86 o 
   8   4 -10       39.17       39.84      2.95 o 
   9   4 -10        4.94        1.75      2.65 o 
  10   4 -10        3.84        1.42      2.83 o 
   0   5 -10       88.89       79.84      4.04 o 
   1   5 -10       26.50       26.45      1.68 o 
   2   5 -10       36.38       34.42      2.12 o 
   3   5 -10        7.85        5.80      1.56 o 
   4   5 -10      131.23      120.77      3.45 o 
   5   5 -10       19.46       15.61      2.15 o 
   6   5 -10       12.68        9.57      2.12 o 
   7   5 -10        7.03        0.32      2.21 o 
   8   5 -10        0.29       -2.05      2.05 o 
   9   5 -10        9.80        9.05      3.67 o 
   0   6 -10      557.18      517.59      9.44 o 
   1   6 -10       63.55       64.14      3.18 o 
   2   6 -10      102.56      102.88      3.83 o 
   3   6 -10      157.82      149.04      4.45 o 
   4   6 -10       11.60       11.85      2.33 o 
   5   6 -10       29.64       27.16      2.79 o 
   6   6 -10        3.94        3.22      2.31 o 
   7   6 -10        3.96       -0.12      2.30 o 
   8   6 -10        6.13        3.33      2.66 o 
   0   7 -10        7.97       11.66      5.11 o 
   1   7 -10       38.70       38.77      3.03 o 
   2   7 -10       25.09       26.99      2.79 o 
   3   7 -10        3.41        0.19      2.50 o 
   4   7 -10        0.84        1.51      2.53 o 
   5   7 -10        2.81       -0.03      2.34 o 
   6   7 -10       22.83       21.90      3.30 o 
   7   7 -10        3.00        3.64      4.51 o 
   0   8 -10       28.97       25.27      4.91 o 
   1   8 -10        2.90        2.61      2.74 o 
   2   8 -10       32.95       30.65      3.50 o 
   3   8 -10        4.32        2.08      2.71 o 
   4   8 -10        0.17       -1.17      4.21 o 
   2   0  -9      947.16      947.86      9.21 o 
   4   0  -9      425.68      416.12      4.67 o 
   6   0  -9       20.18       20.56      1.48 o 
   8   0  -9       24.00       17.02      2.63 o 
  10   0  -9       54.50       58.87      4.37 o 
   1   1  -9      115.61      117.53      1.69 o 
   2   1  -9     1482.12     1499.66     11.04 o 
   3   1  -9     1402.18     1398.39      7.62 o 
   4   1  -9       10.12        8.42      0.90 o 
   5   1  -9        4.18        2.90      0.61 o 
   6   1  -9       16.38       16.96      0.96 o 
   7   1  -9       17.72       15.64      1.97 o 
   8   1  -9        3.24        2.04      1.56 o 
   9   1  -9        1.84       -0.93      1.66 o 
  10   1  -9       86.15       89.50      3.48 o 
  11   1  -9        7.29        8.52      2.30 o 
   1   2  -9      218.33      223.06      2.65 o 
   2   2  -9      151.08      151.79      2.54 o 
   3   2  -9      232.22      216.06      3.21 o 
   4   2  -9      484.78      484.29      7.09 o 
   5   2  -9       19.73       22.35      0.98 o 
   6   2  -9      125.90      123.06      2.13 o 
   7   2  -9       58.83       53.76      2.06 o 
   8   2  -9        8.95        4.71      1.51 o 
   9   2  -9       11.56        8.67      1.86 o 
  10   2  -9        4.52        3.07      1.95 o 
  11   2  -9       35.34       34.37      2.98 o 
   1   3  -9      259.62      253.65      3.00 o 
   2   3  -9      165.28      152.79      2.61 o 
   3   3  -9      129.30      141.75      2.82 o 
   4   3  -9       93.14       82.57      2.42 o 
   5   3  -9      136.42      140.15      3.22 o 
   6   3  -9        0.49        0.93      0.82 o 
   7   3  -9       28.96       26.77      1.63 o 
   8   3  -9       22.26       15.62      1.54 o 
   9   3  -9       11.94        7.03      2.69 o 
  10   3  -9        8.36        3.91      2.79 o 
  11   3  -9        2.58        3.81      3.20 o 
   1   4  -9       87.97       88.73      2.09 o 
   2   4  -9       76.91       82.48      2.40 o 
   3   4  -9      116.52      111.21      2.71 o 
   4   4  -9       35.97       31.36      2.28 o 
   5   4  -9      100.79       98.06      3.05 o 
   6   4  -9       71.69       71.46      3.00 o 
   7   4  -9       37.04       33.88      2.57 o 
   8   4  -9        2.99        4.34      2.20 o 
   9   4  -9        3.62       -1.27      2.57 o 
  10   4  -9        2.46        2.12      2.94 o 
   1   5  -9        7.27        7.45      1.25 o 
   2   5  -9      175.20      162.11      3.40 o 
   3   5  -9        6.13        4.91      1.60 o 
   4   5  -9       55.46       55.21      2.70 o 
   5   5  -9      189.16      171.97      4.08 o 
   6   5  -9        0.22       -2.08      2.08 o 
   7   5  -9        1.34        1.08      2.23 o 
   8   5  -9        1.31       -2.04      2.04 o 
   9   5  -9        1.26       -2.06      2.73 o 
   1   6  -9      104.69      108.37      3.63 o 
   2   6  -9       78.97       79.08      3.52 o 
   3   6  -9       13.74       10.63      2.16 o 
   4   6  -9       71.89       67.58      3.13 o 
   5   6  -9        6.60        6.27      2.16 o 
   6   6  -9        7.32        5.49      2.68 o 
   7   6  -9        0.51       -2.30      2.30 o 
   8   6  -9        4.92        3.70      2.48 o 
   1   7  -9       15.10       14.08      2.35 o 
   2   7  -9       33.86       35.68      2.82 o 
   3   7  -9        6.79        7.01      2.48 o 
   4   7  -9       49.82       56.41      3.97 o 
   5   7  -9        5.07        2.93      3.04 o 
   6   7  -9        5.86        4.23      3.13 o 
   7   7  -9        3.03        5.46      3.17 o 
   1   8  -9        1.00       -0.09      2.41 o 
   2   8  -9        7.69        3.34      3.04 o 
   3   8  -9        1.90        0.05      2.48 o 
   4   8  -9        4.21       -2.82      2.82 o 
   5   8  -9        1.46       -0.12      3.43 o 
   0   0  -8      259.87      268.73      6.15 o 
   2   0  -8     3640.00     3509.48     28.66 o 
   4   0  -8       37.12       47.37      2.60 o 
   6   0  -8      149.58      149.40      2.86 o 
   8   0  -8       56.80       52.31      3.57 o 
  10   0  -8       24.79       23.39      3.34 o 
  12   0  -8        6.89       18.65      6.77 o 
   0   1  -8      393.65      373.01      4.37 o 
   1   1  -8      749.63      753.19      5.22 o 
   2   1  -8      834.46      844.05      5.93 o 
   3   1  -8      322.17      320.77      2.31 o 
   4   1  -8      368.05      358.87      3.85 o 
   5   1  -8       21.84       21.13      0.90 o 
   6   1  -8       15.36       17.04      0.93 o 
   7   1  -8       45.96       41.37      1.84 o 
   8   1  -8      123.94      110.59      3.16 o 
   9   1  -8       21.38       20.11      2.06 o 
  10   1  -8        5.23        8.29      1.99 o 
  11   1  -8        3.07        6.97      3.09 o 
  12   1  -8        9.16       12.53      5.32 o 
   0   2  -8      756.62      724.85      7.33 o 
   1   2  -8      137.67      135.06      1.48 o 
   2   2  -8       63.08       64.69      1.37 o 
   3   2  -8       20.24       22.42      1.33 o 
   4   2  -8      112.28      102.97      2.16 o 
   5   2  -8      204.09      208.68      2.46 o 
   6   2  -8      158.43      157.47      2.39 o 
   7   2  -8       30.42       24.49      1.57 o 
   8   2  -8      124.30      105.52      2.84 o 
   9   2  -8        7.62        4.16      2.21 o 
  10   2  -8        2.56       -1.17      1.89 o 
  11   2  -8        6.61        6.08      2.25 o 
   0   3  -8      630.94      677.99      7.33 o 
   1   3  -8      833.90      825.91      5.98 o 
   2   3  -8       96.04       94.51      1.81 o 
   3   3  -8      227.78      227.84      3.46 o 
   4   3  -8       99.75      102.22      2.47 o 
   5   3  -8       32.68       31.11      1.88 o 
   6   3  -8      155.16      144.95      2.14 o 
   7   3  -8       65.46       63.59      2.14 o 
   8   3  -8       86.61       86.74      2.65 o 
   9   3  -8        8.08        5.40      2.85 o 
  10   3  -8        6.55        3.88      2.63 o 
  11   3  -8       12.98       11.99      3.31 o 
   0   4  -8      696.69      695.40      7.85 o 
   1   4  -8      102.84       97.26      2.15 o 
   2   4  -8       11.89       11.08      0.97 o 
   3   4  -8       29.94       29.58      1.66 o 
   4   4  -8       79.90       75.03      1.89 o 
   5   4  -8       78.69       75.58      3.67 o 
   6   4  -8       73.53       71.32      3.29 o 
   7   4  -8       16.47       15.62      2.15 o 
   8   4  -8       54.62       59.45      3.38 o 
   9   4  -8        8.16        8.26      2.83 o 
  10   4  -8        8.00        9.74      3.31 o 
   0   5  -8      215.50      202.19      5.12 o 
   1   5  -8       97.51       95.02      2.34 o 
   2   5  -8        6.67        7.77      1.43 o 
   3   5  -8       41.22       41.88      2.19 o 
   4   5  -8       66.83       64.10      2.74 o 
   5   5  -8        8.68       13.13      2.03 o 
   6   5  -8       29.80       21.38      2.28 o 
   7   5  -8       14.69       15.90      2.53 o 
   8   5  -8        1.90       -0.41      3.34 o 
   9   5  -8       17.64       18.94      2.89 o 
  10   5  -8        2.92        3.61      4.14 o 
   0   6  -8      169.31      143.82      4.82 o 
   1   6  -8       93.73       92.96      4.85 o 
   2   6  -8       44.44       45.68      2.80 o 
   3   6  -8       67.33       68.30      3.14 o 
   4   6  -8        2.06        1.11      1.77 o 
   5   6  -8        4.15        0.17      1.86 o 
   6   6  -8       14.70       13.25      2.33 o 
   7   6  -8        3.20        2.03      2.39 o 
   8   6  -8        3.77        6.15      2.43 o 
   9   6  -8        0.18        1.80      5.25 o 
   0   7  -8        5.82       10.50      3.55 o 
   1   7  -8        6.98        4.42      2.43 o 
   2   7  -8       25.07       26.12      2.70 o 
   3   7  -8        0.38       -0.54      2.30 o 
   4   7  -8        1.82        8.06      2.65 o 
   5   7  -8        2.03        3.12      2.70 o 
   6   7  -8       27.92       28.09      3.84 o 
   7   7  -8        1.50        2.28      2.89 o 
   0   8  -8      113.92      119.80      9.26 o 
   1   8  -8       12.11       14.76      3.17 o 
   2   8  -8       28.60       27.58      3.75 o 
   3   8  -8        2.83       -2.30      2.30 o 
   4   8  -8        1.94       -1.50      3.73 o 
   5   8  -8        3.25       -0.26      2.87 o 
   2   0  -7     2006.44     2121.91     17.88 o 
   4   0  -7     3782.95     3840.17     28.43 o 
   6   0  -7      119.07      123.00      2.61 o 
   8   0  -7       63.28       57.84      4.15 o 
  10   0  -7       30.45       31.33      3.62 o 
  12   0  -7       10.12       10.10      3.97 o 
   1   1  -7       73.88       78.83      1.16 o 
   2   1  -7       34.36       42.07      1.28 o 
   3   1  -7      233.29      213.06      1.69 o 
   4   1  -7      721.95      761.08      4.94 o 
   5   1  -7      349.31      389.93      4.12 o 
   6   1  -7       50.36       51.11      1.39 o 
   7   1  -7       21.41       18.59      1.40 o 
   8   1  -7       52.20       55.73      2.25 o 
   9   1  -7       16.13       16.16      1.96 o 
  10   1  -7       60.18       65.90      5.04 o 
  11   1  -7        7.36        6.84      2.24 o 
  12   1  -7        8.27        6.60      2.63 o 
   1   2  -7      223.98      215.69      1.90 o 
   2   2  -7      547.05      578.04      4.73 o 
   3   2  -7      550.89      534.95      5.39 o 
   4   2  -7       35.52       32.40      1.42 o 
   5   2  -7      109.36      116.57      1.45 o 
   6   2  -7      115.67      108.55      1.69 o 
   7   2  -7       35.31       38.19      1.95 o 
   8   2  -7        3.37        2.07      1.35 o 
   9   2  -7       33.04       30.44      3.40 o 
  10   2  -7       10.74       11.26      2.21 o 
  11   2  -7        2.09        1.94      2.11 o 
   1   3  -7      223.19      252.22      3.59 o 
   2   3  -7      311.07      322.92      3.17 o 
   3   3  -7       58.42       61.47      1.60 o 
   4   3  -7      190.80      163.37      3.98 o 
   5   3  -7       29.88       32.33      1.58 o 
   6   3  -7        1.77        3.73      0.81 o 
   7   3  -7       21.18       20.92      1.54 o 
   8   3  -7       11.35       15.31      1.61 o 
   9   3  -7       35.14       27.47      2.60 o 
  10   3  -7        4.45        0.46      1.86 o 
  11   3  -7        3.83        3.34      3.07 o 
   1   4  -7       10.47       10.84      1.07 o 
   2   4  -7       70.21       63.83      2.07 o 
   3   4  -7        2.05        1.88      0.54 o 
   4   4  -7       24.84       25.92      1.24 o 
   5   4  -7        0.07        0.01      1.07 o 
   6   4  -7        7.87       10.51      2.06 o 
   7   4  -7       15.45       22.39      2.25 o 
   8   4  -7       61.43       52.99      2.34 o 
   9   4  -7       20.75       18.44      2.66 o 
  10   4  -7        1.69        3.34      2.84 o 
   1   5  -7       19.21       25.13      1.67 o 
   2   5  -7      139.66      136.81      3.00 o 
   3   5  -7      108.15      106.98      4.04 o 
   4   5  -7       84.66       85.62      2.85 o 
   5   5  -7        9.13        4.97      1.77 o 
   6   5  -7       10.95       15.99      2.24 o 
   7   5  -7       75.28       75.23      3.50 o 
   8   5  -7       13.37       13.00      2.61 o 
   9   5  -7        2.26        1.90      2.48 o 
  10   5  -7       23.53       24.64      3.66 o 
   1   6  -7       56.98       52.81      2.90 o 
   2   6  -7       67.21       69.66      2.73 o 
   3   6  -7      124.63      120.88      3.44 o 
   4   6  -7       70.52       70.88      3.12 o 
   5   6  -7       14.65        7.91      2.11 o 
   6   6  -7        2.06        2.36      1.98 o 
   7   6  -7        8.84        5.58      2.34 o 
   8   6  -7        7.95        7.12      3.25 o 
   9   6  -7        5.25        3.66      2.74 o 
   1   7  -7        9.34        6.49      2.36 o 
   2   7  -7       61.53       53.68      3.21 o 
   3   7  -7        0.66        4.24      2.20 o 
   4   7  -7       51.18       47.99      4.35 o 
   5   7  -7       12.12       13.46      2.90 o 
   6   7  -7        4.71        7.26      2.79 o 
   7   7  -7        4.91        7.10      2.92 o 
   1   8  -7        1.16        0.39      2.57 o 
   2   8  -7        0.06       -2.26      2.81 o 
   3   8  -7        5.81        0.97      2.54 o 
   4   8  -7        5.44        1.84      3.17 o 
   5   8  -7        8.28        2.36      2.81 o 
   1   9  -7        2.39       -3.47      3.47 o 
   0   0  -6     2860.09     2875.96     32.85 o 
   2   0  -6     1349.55     1414.52     10.81 o 
   4   0  -6     1498.09     1595.27     15.95 o 
   6   0  -6      283.11      262.03      3.81 o 
   8   0  -6      299.14      287.49     11.65 o 
  10   0  -6       32.06       32.41      3.51 o 
  12   0  -6        5.86        2.73      4.49 o 
   0   1  -6      752.77      799.42      6.46 o 
   1   1  -6     1435.46     1417.59      8.09 o 
   2   1  -6     4152.11     4150.33     21.11 o 
   3   1  -6      637.75      704.34      4.08 o 
   4   1  -6       70.51       73.75      1.16 o 
   5   1  -6      369.07      366.54      3.65 o 
   6   1  -6       57.82       62.64      1.39 o 
   7   1  -6       12.95       13.47      1.07 o 
   8   1  -6        9.67        6.53      1.38 o 
   9   1  -6       87.75       90.32      3.14 o 
  10   1  -6       99.48       96.89      3.69 o 
  11   1  -6        9.44       10.30      2.54 o 
  12   1  -6        0.99       -1.08      2.50 o 
   0   2  -6     2256.47     2259.02     16.63 o 
   1   2  -6     1254.58     1236.63      7.24 o 
   2   2  -6      220.27      235.56      2.96 o 
   3   2  -6      842.73      840.37      7.25 o 
   4   2  -6     1305.86     1299.54      8.64 o 
   5   2  -6        3.88        2.44      0.53 o 
   6   2  -6      108.32      102.15      1.67 o 
   7   2  -6       40.89       38.64      1.77 o 
   8   2  -6      113.59      107.28      2.82 o 
   9   2  -6       73.75       74.06      3.00 o 
  10   2  -6       13.21        8.97      2.09 o 
  11   2  -6        2.47        3.08      2.48 o 
  12   2  -6        0.65        1.05      3.99 o 
   0   3  -6      557.38      542.51      5.29 o 
   1   3  -6       68.14       68.98      1.35 o 
   2   3  -6     1023.19     1075.97      7.49 o 
   3   3  -6      286.21      297.28      3.22 o 
   4   3  -6       44.49       44.71      1.83 o 
   5   3  -6       91.28       87.85      2.00 o 
   6   3  -6      103.81       98.53      2.34 o 
   7   3  -6       50.24       45.86      2.43 o 
   8   3  -6       16.20       15.85      1.62 o 
   9   3  -6        0.38        0.31      1.49 o 
  10   3  -6        2.76       -2.02      2.02 o 
  11   3  -6        6.17        4.77      2.70 o 
   0   4  -6      421.28      425.09      8.00 o 
   1   4  -6       22.78       22.89      1.01 o 
   2   4  -6        0.53       -0.48      0.78 o 
   3   4  -6      144.10      144.53      1.93 o 
   4   4  -6        5.47        5.68      0.67 o 
   5   4  -6      150.05      153.62      2.71 o 
   6   4  -6      337.96      305.90      6.79 o 
   7   4  -6       28.24       30.19      2.52 o 
   8   4  -6       42.91       46.70      3.02 o 
   9   4  -6        0.25       -0.21      1.46 o 
  10   4  -6       14.10        7.42      2.93 o 
  11   4  -6       20.45       24.45      5.51 o 
   0   5  -6      323.45      320.61      9.29 o 
   1   5  -6       13.63       14.49      1.27 o 
   2   5  -6      182.26      178.51      3.31 o 
   3   5  -6      111.58      107.17      3.36 o 
   4   5  -6        2.48       -1.30      1.30 o 
   5   5  -6       49.76       46.69      2.52 o 
   6   5  -6      112.96      117.56      3.83 o 
   7   5  -6       73.60       68.97      3.53 o 
   8   5  -6        0.79       -0.50      2.10 o 
   9   5  -6        8.90        7.41      2.52 o 
  10   5  -6       13.40       16.91      3.34 o 
   0   6  -6       31.08       33.69      3.73 o 
   1   6  -6      105.32      105.86      3.40 o 
   2   6  -6       60.47       50.49      2.80 o 
   3   6  -6        0.53        3.73      1.64 o 
   4   6  -6       14.57       13.62      1.95 o 
   5   6  -6       12.58        8.84      2.17 o 
   6   6  -6       21.38       24.14      2.59 o 
   7   6  -6        5.73        4.20      2.20 o 
   8   6  -6        1.76        1.66      2.75 o 
   9   6  -6        1.69       -0.31      2.48 o 
   0   7  -6       80.00       83.65      8.43 o 
   1   7  -6        9.37       10.07      2.44 o 
   2   7  -6       12.73       16.79      2.39 o 
   3   7  -6       13.82        5.75      3.01 o 
   4   7  -6       17.88       17.58      2.83 o 
   5   7  -6        6.14        2.92      2.50 o 
   6   7  -6        5.62        7.19      2.48 o 
   7   7  -6        3.89        4.27      2.59 o 
   0   8  -6       98.86      101.14      8.43 o 
   1   8  -6       10.14        8.19      2.66 o 
   2   8  -6       12.13        9.18      3.47 o 
   3   8  -6        2.32       -3.42      3.67 o 
   4   8  -6        1.99       -4.03      4.03 o 
   5   8  -6       13.14       14.77      3.30 o 
   0   9  -6        5.61       -4.70      4.70 o 
   1   9  -6        2.36        1.02      5.32 o 
   2   9  -6        1.35       -2.76      4.84 o 
   2   0  -5     6951.11     6789.21     40.38 o 
   4   0  -5     1276.44     1315.86     13.06 o 
   6   0  -5      411.80      443.45      5.24 o 
   8   0  -5      199.14      210.57      4.44 o 
  10   0  -5       15.61       17.69      3.07 o 
  12   0  -5       23.08       27.34      4.52 o 
   1   1  -5     2021.48     1962.87     10.76 o 
   2   1  -5     1878.97     1867.16     10.02 o 
   3   1  -5     1076.08     1119.02      5.78 o 
   4   1  -5      136.73      129.22      1.50 o 
   5   1  -5      411.95      411.93      3.31 o 
   6   1  -5      102.99      101.21      1.73 o 
   7   1  -5      234.07      225.74      2.94 o 
   8   1  -5       17.89       17.46      1.55 o 
   9   1  -5       57.53       63.12      2.85 o 
  10   1  -5       20.92       23.83      2.46 o 
  11   1  -5        2.67        1.38      2.26 o 
  12   1  -5        9.38        4.59      2.46 o 
   1   2  -5        4.80        6.50      0.40 o 
   2   2  -5      152.40      154.64      1.79 o 
   3   2  -5       72.12       81.36      1.36 o 
   4   2  -5      476.25      469.50      3.47 o 
   5   2  -5      253.27      249.29      2.68 o 
   6   2  -5       65.47       63.00      1.56 o 
   7   2  -5        3.33        2.09      1.09 o 
   8   2  -5      201.75      200.99      3.55 o 
   9   2  -5      105.43      110.74      3.15 o 
  10   2  -5       21.54       26.77      2.54 o 
  11   2  -5        7.00        3.79      2.24 o 
  12   2  -5        9.34        4.21      4.10 o 
   1   3  -5      275.64      303.24      2.69 o 
   2   3  -5     1899.14     1934.46     13.03 o 
   3   3  -5      116.18      108.66      1.23 o 
   4   3  -5      559.24      540.68      4.34 o 
   5   3  -5       39.92       38.84      1.30 o 
   6   3  -5       48.05       46.56      1.88 o 
   7   3  -5      217.05      214.75      4.07 o 
   8   3  -5       24.87       32.72      3.64 o 
   9   3  -5       35.39       36.79      2.23 o 
  10   3  -5        2.72        2.64      1.99 o 
  11   3  -5        1.82        4.47      2.81 o 
   1   4  -5       11.93       12.00      0.87 o 
   2   4  -5      270.19      265.71      3.22 o 
   3   4  -5      148.34      144.30      2.37 o 
   4   4  -5      164.52      173.00      2.23 o 
   5   4  -5       50.06       54.76      2.26 o 
   6   4  -5      148.09      160.76      3.71 o 
   7   4  -5       35.29       40.76      2.68 o 
   8   4  -5       88.33       95.11      3.64 o 
   9   4  -5       17.30       17.00      2.57 o 
  10   4  -5        0.09       -0.04      1.86 o 
  11   4  -5        5.71        4.79      3.17 o 
   1   5  -5       78.99       76.48      2.18 o 
   2   5  -5       82.18       85.87      2.49 o 
   3   5  -5       73.43       79.98      2.52 o 
   4   5  -5       42.22       41.93      2.26 o 
   5   5  -5      181.95      180.28      3.91 o 
   6   5  -5       99.94      110.02      5.93 o 
   7   5  -5       52.77       61.83      3.26 o 
   8   5  -5        1.16        1.34      2.10 o 
   9   5  -5       13.89       14.89      2.64 o 
  10   5  -5       25.14       33.53      3.25 o 
   1   6  -5       12.60       13.08      1.83 o 
   2   6  -5       48.71       51.58      2.69 o 
   3   6  -5       43.91       45.16      2.40 o 
   4   6  -5       28.29       31.08      2.43 o 
   5   6  -5       75.70       71.30      3.33 o 
   6   6  -5       20.45       19.22      2.50 o 
   7   6  -5        7.57        8.27      2.14 o 
   8   6  -5       21.76       22.01      2.88 o 
   9   6  -5        6.88        9.58      2.72 o 
   1   7  -5       12.51        8.67      2.31 o 
   2   7  -5       39.57       44.57      4.41 o 
   3   7  -5        7.26        3.22      2.43 o 
   4   7  -5        6.69        9.19      2.42 o 
   5   7  -5       22.35       20.35      2.61 o 
   6   7  -5       10.00        6.65      2.34 o 
   7   7  -5       12.69       13.57      2.69 o 
   8   7  -5       11.29       16.91      4.56 o 
   1   8  -5        4.91        1.76      4.84 o 
   2   8  -5       11.54        6.13      2.99 o 
   3   8  -5       13.04       12.38      3.86 o 
   4   8  -5        7.84        6.49      2.70 o 
   5   8  -5        6.63        6.34      2.86 o 
   6   8  -5        2.83       -4.28      4.28 o 
   1   9  -5        4.06        4.06      3.93 o 
   2   9  -5        2.50       -2.35      3.52 o 
   0   0  -4     3319.04     3433.02     38.62 o 
   2   0  -4    13472.60    13216.41     78.48 o 
   4   0  -4      973.48      999.33      8.53 o 
   6   0  -4       94.64       95.07      3.72 o 
   8   0  -4       24.57       35.15      2.29 o 
  10   0  -4       20.93       23.63      3.61 o 
  12   0  -4        2.11        0.89      3.65 o 
   0   1  -4     9056.52     8857.83     62.58 o 
   1   1  -4     7282.18     7073.84     39.22 o 
   2   1  -4      878.79      879.23      5.39 o 
   3   1  -4      538.80      543.71      3.15 o 
   4   1  -4        0.37       -0.19      0.40 o 
   5   1  -4        3.66        3.56      0.61 o 
   6   1  -4      400.08      419.68      3.69 o 
   7   1  -4       12.76       15.88      1.08 o 
   8   1  -4      189.44      180.98      3.25 o 
   9   1  -4       29.88       30.51      2.30 o 
  10   1  -4       48.03       51.86      3.01 o 
  11   1  -4       23.15       27.43      2.84 o 
  12   1  -4        5.45        3.41      2.41 o 
   0   2  -4     5688.90     5722.70     36.53 o 
   1   2  -4     1953.50     1962.21     10.43 o 
   2   2  -4      340.30      321.27      2.64 o 
   3   2  -4      951.12      986.84      6.01 o 
   4   2  -4      773.21      775.11      6.44 o 
   5   2  -4       94.65       91.52      1.61 o 
   6   2  -4       15.55       16.71      1.12 o 
   7   2  -4       58.23       58.02      2.32 o 
   8   2  -4      143.50      145.96      3.29 o 
   9   2  -4       45.84       54.55      2.54 o 
  10   2  -4        6.04        2.96      1.95 o 
  11   2  -4       18.47       16.79      3.52 o 
  12   2  -4       10.69        8.79      2.65 o 
   0   3  -4      486.92      534.91      5.14 o 
   1   3  -4       46.79       49.09      1.24 o 
   2   3  -4      550.28      598.45      4.98 o 
   3   3  -4      206.56      245.37      2.48 o 
   4   3  -4      327.14      337.75      3.17 o 
   5   3  -4      351.19      348.55      3.45 o 
   6   3  -4       93.88       94.22      2.03 o 
   7   3  -4       23.41       28.24      2.09 o 
   8   3  -4       36.09       30.29      2.50 o 
   9   3  -4       11.22       11.31      2.23 o 
  10   3  -4       14.73       14.35      2.26 o 
  11   3  -4        2.12        2.35      2.12 o 
   0   4  -4      207.79      206.41      3.51 o 
   1   4  -4      175.38      188.71      2.36 o 
   2   4  -4      264.18      255.83      3.10 o 
   3   4  -4       27.27       26.90      1.32 o 
   4   4  -4      207.16      203.47      2.70 o 
   5   4  -4        3.69        6.36      1.33 o 
   6   4  -4       72.27       67.92      2.66 o 
   7   4  -4       47.17       51.53      2.87 o 
   8   4  -4      172.19      183.95      5.21 o 
   9   4  -4       49.68       50.95      3.32 o 
  10   4  -4        1.76        1.35      2.09 o 
  11   4  -4        3.80        0.24      3.06 o 
   0   5  -4      117.20      121.66      6.89 o 
   1   5  -4       71.78       77.32      2.20 o 
   2   5  -4       97.46      106.23      2.28 o 
   3   5  -4       20.17       21.28      1.68 o 
   4   5  -4       86.99       83.94      2.59 o 
   5   5  -4      126.58      123.17      3.30 o 
   6   5  -4      113.93      117.05      3.78 o 
   7   5  -4       86.01       89.77      3.74 o 
   8   5  -4        6.24       14.49      2.42 o 
   9   5  -4        9.69       14.39      2.72 o 
  10   5  -4       10.24       10.41      2.48 o 
   0   6  -4       94.56      110.03      5.13 o 
   1   6  -4       65.76       62.76      3.07 o 
   2   6  -4        0.81        0.71      1.51 o 
   3   6  -4       36.18       45.29      2.70 o 
   4   6  -4       48.51       52.11      2.83 o 
   5   6  -4       27.91       32.27      2.58 o 
   6   6  -4       29.43       34.67      2.81 o 
   7   6  -4        0.79        1.99      2.27 o 
   8   6  -4       15.42       18.43      2.75 o 
   9   6  -4        4.29        2.60      2.59 o 
   0   7  -4      278.45      254.40      7.89 o 
   1   7  -4       44.99       50.43      3.43 o 
   2   7  -4       51.33       42.41      3.58 o 
   3   7  -4       25.78       23.84      2.81 o 
   4   7  -4        4.15        2.95      2.35 o 
   5   7  -4        8.08        8.01      2.63 o 
   6   7  -4        6.32        6.80      3.11 o 
   7   7  -4       11.85       12.81      2.49 o 
   8   7  -4        5.65        6.37      2.95 o 
   0   8  -4       16.55       25.70      5.39 o 
   1   8  -4       13.91       11.46      3.46 o 
   2   8  -4        2.81       -0.99      2.41 o 
   3   8  -4       11.15        4.24      2.76 o 
   4   8  -4        2.70        2.48      2.95 o 
   5   8  -4        1.02        1.49      2.44 o 
   6   8  -4        2.22        6.58      3.07 o 
   0   9  -4        5.00        3.87      5.25 o 
   1   9  -4       14.21       10.37      3.90 o 
   2   9  -4        7.94       10.14      4.49 o 
   2   0  -3    14441.12    13628.53     80.73 o 
   4   0  -3      546.20      509.18      5.01 o 
   6   0  -3       62.55       58.73      1.97 o 
   8   0  -3      619.54      635.83      8.14 o 
  10   0  -3       33.01       40.01      5.60 o 
  12   0  -3        7.05       11.71      3.69 o 
   1   1  -3      906.51      899.55      7.59 o 
   2   1  -3     2617.21     2535.57     11.33 o 
   3   1  -3     1100.77     1065.19      5.77 o 
   4   1  -3      196.60      184.24      1.85 o 
   5   1  -3      431.28      436.55      3.69 o 
   6   1  -3      139.43      145.57      2.40 o 
   7   1  -3      241.78      231.04      3.42 o 
   8   1  -3      117.88      118.91      2.77 o 
   9   1  -3       92.38       95.94      2.81 o 
  10   1  -3      178.61      184.04      4.54 o 
  11   1  -3       16.41       24.21      2.74 o 
  12   1  -3        2.35        1.39      2.39 o 
   1   2  -3      299.28      298.00      1.90 o 
   2   2  -3      510.46      512.31      3.14 o 
   3   2  -3     1550.77     1573.53      9.06 o 
   4   2  -3      131.59      131.61      2.27 o 
   5   2  -3      350.32      344.27      3.10 o 
   6   2  -3      164.35      152.96      2.30 o 
   7   2  -3      382.30      359.38      4.20 o 
   8   2  -3      160.08      168.56      3.70 o 
   9   2  -3       23.25       20.73      1.98 o 
  10   2  -3       35.64       40.21      2.86 o 
  11   2  -3       20.85       25.34      2.82 o 
  12   2  -3        9.98       10.41      2.81 o 
   1   3  -3     1045.33     1011.60      6.83 o 
   2   3  -3     1126.29     1143.74      8.39 o 
   3   3  -3      152.98      166.46      1.99 o 
   4   3  -3     1003.56     1061.27      7.40 o 
   5   3  -3       18.46       15.06      0.99 o 
   6   3  -3      328.84      336.03      3.62 o 
   7   3  -3       36.41       34.97      2.12 o 
   8   3  -3       68.96       68.99      3.13 o 
   9   3  -3       70.24       68.69      3.40 o 
  10   3  -3        8.49        6.58      2.32 o 
  11   3  -3        4.62       -2.02      2.13 o 
   1   4  -3      197.35      189.44      2.38 o 
   2   4  -3       21.03       22.84      1.18 o 
   3   4  -3       47.46       53.82      1.64 o 
   4   4  -3      334.66      343.70      3.48 o 
   5   4  -3      133.76      124.23      2.85 o 
   6   4  -3       37.77       37.66      2.29 o 
   7   4  -3       36.09       40.08      2.64 o 
   8   4  -3        7.99       12.99      2.13 o 
   9   4  -3       46.71       49.05      3.25 o 
  10   4  -3        9.50       12.42      2.53 o 
  11   4  -3       11.01        4.89      2.88 o 
   1   5  -3        2.02        5.21      1.12 o 
   2   5  -3      176.20      178.50      3.08 o 
   3   5  -3       35.44       34.76      2.14 o 
   4   5  -3      141.25      151.15      3.27 o 
   5   5  -3      115.51      116.94      3.24 o 
   6   5  -3       17.82       20.13      2.28 o 
   7   5  -3       18.41       22.17      2.43 o 
   8   5  -3       56.55       63.45      3.52 o 
   9   5  -3       13.18       19.79      2.68 o 
  10   5  -3       14.56       14.36      2.71 o 
   1   6  -3      150.10      158.67      4.09 o 
   2   6  -3        3.93        4.33      1.69 o 
   3   6  -3       10.62       10.62      1.88 o 
   4   6  -3       27.13       26.28      2.31 o 
   5   6  -3      118.56      129.58      4.76 o 
   6   6  -3        7.37        9.81      3.29 o 
   7   6  -3        8.11        4.67      2.07 o 
   8   6  -3       32.72       35.41      3.17 o 
   9   6  -3        4.17        3.21      2.45 o 
   1   7  -3        4.29        7.47      2.13 o 
   2   7  -3       12.28       16.18      2.74 o 
   3   7  -3       15.77       13.98      2.89 o 
   4   7  -3        9.51       12.07      2.50 o 
   5   7  -3        2.85       -0.73      2.59 o 
   6   7  -3        6.74        3.80      2.96 o 
   7   7  -3       41.16       44.37      3.38 o 
   8   7  -3        7.70        8.17      2.40 o 
   1   8  -3        0.29       -0.62      3.02 o 
   2   8  -3       41.50       38.11      4.49 o 
   3   8  -3        1.58       -3.51      3.51 o 
   4   8  -3        7.04        2.17      2.72 o 
   5   8  -3        1.27        2.34      2.56 o 
   6   8  -3        7.13       10.45      2.88 o 
   1   9  -3        1.27        5.03      5.53 o 
   2   9  -3        9.40       13.40      4.05 o 
   3   9  -3        9.16       -0.14      4.70 o 
   2   0  -2    13043.33    12960.23     77.28 o 
   4   0  -2       84.21       86.22      1.54 o 
   6   0  -2      455.93      495.25      5.58 o 
   8   0  -2      153.57      141.84      5.23 o 
  10   0  -2       40.63       41.57      4.38 o 
  12   0  -2        4.35        6.71      5.32 o 
   0   1  -2       97.69      108.57      1.15 o 
   1   1  -2     3570.16     3402.60     16.22 o 
   2   1  -2      505.80      511.52      2.70 o 
   3   1  -2      629.69      623.41      3.51 o 
   4   1  -2      297.63      295.13      2.46 o 
   5   1  -2      239.84      251.35      2.68 o 
   6   1  -2      449.45      424.06      4.04 o 
   7   1  -2      238.58      240.97      3.76 o 
   8   1  -2       28.13       31.54      1.55 o 
   9   1  -2      105.69      109.43      2.91 o 
  10   1  -2       21.22       33.14      2.57 o 
  11   1  -2       33.65       31.09      3.11 o 
  12   1  -2       10.73       10.00      2.73 o 
   0   2  -2     8928.99     8783.40     73.43 o 
   1   2  -2     8035.97     7912.33     35.97 o 
   2   2  -2     1850.56     1785.77      9.69 o 
   3   2  -2      619.73      632.05      4.20 o 
   4   2  -2       79.36       81.77      1.35 o 
   5   2  -2      198.37      205.39      2.32 o 
   6   2  -2       85.42       86.43      2.14 o 
   7   2  -2      142.87      141.22      2.60 o 
   8   2  -2      240.22      254.37      4.33 o 
   9   2  -2       29.15       27.41      2.46 o 
  10   2  -2        7.05       14.22      2.74 o 
  11   2  -2       12.45       14.43      2.53 o 
  12   2  -2       24.85       23.50      3.13 o 
   0   3  -2     3274.27     3152.64     26.39 o 
   1   3  -2      205.57      200.08      2.16 o 
   2   3  -2      488.58      510.01      4.35 o 
   3   3  -2      407.42      415.21      3.56 o 
   4   3  -2      835.58      890.49      6.46 o 
   5   3  -2      145.59      144.93      2.17 o 
   6   3  -2      206.00      217.14      2.85 o 
   7   3  -2       50.12       43.82      2.23 o 
   8   3  -2       29.84       38.51      2.65 o 
   9   3  -2        8.38        4.53      2.08 o 
  10   3  -2       16.58       12.04      2.43 o 
  11   3  -2       16.67       15.77      2.51 o 
   0   4  -2      613.44      626.69      8.06 o 
   1   4  -2      483.36      487.85      5.20 o 
   2   4  -2       42.98       47.27      1.48 o 
   3   4  -2      239.92      231.78      3.04 o 
   4   4  -2      268.45      264.74      2.98 o 
   5   4  -2      124.97      126.28      2.72 o 
   6   4  -2       23.54       24.59      1.82 o 
   7   4  -2       88.31       91.99      3.39 o 
   8   4  -2       86.00       85.07      3.61 o 
   9   4  -2       20.49       20.38      2.60 o 
  10   4  -2       44.76       45.45      3.12 o 
  11   4  -2        3.29        1.54      3.13 o 
   0   5  -2      182.08      175.81      5.15 o 
   1   5  -2      546.12      536.90      5.61 o 
   2   5  -2       29.08       29.47      1.59 o 
   3   5  -2      272.20      278.60      4.09 o 
   4   5  -2       83.61       82.91      2.55 o 
   5   5  -2      103.71       94.01      3.14 o 
   6   5  -2       13.45        9.38      1.91 o 
   7   5  -2       24.79       23.66      2.36 o 
   8   5  -2       29.96       36.91      3.45 o 
   9   5  -2       11.85       17.66      2.72 o 
  10   5  -2        3.40        5.26      2.60 o 
   0   6  -2      418.33      412.06      8.99 o 
   1   6  -2       41.42       50.73      2.74 o 
   2   6  -2       37.86       39.04      2.33 o 
   3   6  -2       48.72       44.48      2.79 o 
   4   6  -2        6.43        7.29      2.08 o 
   5   6  -2        2.72        5.53      2.07 o 
   6   6  -2       34.42       35.73      2.76 o 
   7   6  -2       16.54       16.17      2.52 o 
   8   6  -2       12.50       16.18      2.52 o 
   9   6  -2        8.33        6.59      2.52 o 
   0   7  -2       86.52       93.72      5.31 o 
   1   7  -2       64.87       67.55      3.91 o 
   2   7  -2      196.25      188.00      6.82 o 
   3   7  -2       12.57        9.73      2.64 o 
   4   7  -2       16.51       13.94      2.64 o 
   5   7  -2        7.28        6.66      2.34 o 
   6   7  -2        0.82        0.03      2.07 o 
   7   7  -2        6.33        6.35      2.47 o 
   8   7  -2        4.24        6.33      2.32 o 
   0   8  -2        3.83       -1.52      3.87 o 
   1   8  -2       15.73       11.99      3.80 o 
   2   8  -2        5.18        6.64      3.21 o 
   3   8  -2       22.40       17.38      3.24 o 
   4   8  -2        4.46        1.68      2.50 o 
   5   8  -2        0.69       -2.32      2.32 o 
   6   8  -2        5.34        2.86      2.57 o 
   0   9  -2       11.61       10.50      5.25 o 
   1   9  -2       36.22       40.02      7.81 o 
   2   9  -2       14.33       15.32      4.35 o 
   3   9  -2       13.91       13.68      5.80 o 
   2   0  -1      432.20      389.07      3.10 o 
   4   0  -1     1741.43     1621.27     12.65 o 
   6   0  -1      298.91      296.59      4.42 o 
   8   0  -1       22.23       26.30      2.06 o 
  10   0  -1       18.63       16.21      3.44 o 
  12   0  -1        7.90        8.50      3.89 o 
   1   1  -1     7680.20     7361.70     34.39 o 
   2   1  -1     5443.17     5320.53     22.97 o 
   3   1  -1      605.40      610.06      3.45 o 
   4   1  -1      348.85      323.11      2.60 o 
   5   1  -1       20.85       22.69      0.98 o 
   6   1  -1      290.50      293.00      3.21 o 
   7   1  -1       18.21       16.44      1.16 o 
   8   1  -1       14.44       12.25      1.43 o 
   9   1  -1      118.06      111.67      3.23 o 
  10   1  -1      125.45      126.72      3.95 o 
  11   1  -1        1.86        4.30      3.37 o 
  12   1  -1       18.87       14.05      2.77 o 
   1   2  -1      736.71      760.61      4.08 o 
   2   2  -1     1555.77     1537.75      8.06 o 
   3   2  -1      375.34      380.35      3.13 o 
   4   2  -1      593.42      598.25      4.27 o 
   5   2  -1      881.70      923.42      6.22 o 
   6   2  -1       76.73       82.55      1.62 o 
   7   2  -1       70.93       64.95      1.97 o 
   8   2  -1      129.34      124.65      4.40 o 
   9   2  -1      205.59      209.50      4.52 o 
  10   2  -1      110.10      114.92      5.32 o 
  11   2  -1       29.97       39.80      3.16 o 
  12   2  -1        3.97       10.12      2.66 o 
   1   3  -1      211.53      208.38      2.09 o 
   2   3  -1     2216.58     2262.31     14.74 o 
   3   3  -1       81.91       87.95      1.52 o 
   4   3  -1      243.33      244.11      2.71 o 
   5   3  -1      135.39      134.51      2.13 o 
   6   3  -1      482.86      490.69      4.60 o 
   7   3  -1       52.02       49.32      2.30 o 
   8   3  -1      194.24      186.44      6.59 o 
   9   3  -1       13.98       10.18      2.07 o 
  10   3  -1        4.31        3.67      2.22 o 
  11   3  -1        1.14        0.69      2.92 o 
   1   4  -1      441.47      437.23      4.53 o 
   2   4  -1      262.51      270.88      3.15 o 
   3   4  -1       56.85       66.94      1.81 o 
   4   4  -1       47.89       51.80      2.02 o 
   5   4  -1       59.81       53.44      1.85 o 
   6   4  -1       29.88       27.75      1.91 o 
   7   4  -1      242.16      257.58      4.85 o 
   8   4  -1        2.54        1.11      1.98 o 
   9   4  -1        0.13       -0.68      1.82 o 
  10   4  -1        7.94       16.53      3.66 o 
  11   4  -1       16.09       16.79      3.35 o 
   1   5  -1       74.34       83.11      3.39 o 
   2   5  -1      241.75      247.79      3.63 o 
   3   5  -1       27.28       38.01      1.83 o 
   4   5  -1       26.32       26.57      1.97 o 
   5   5  -1       79.22       75.57      2.88 o 
   6   5  -1      100.64       89.24      3.31 o 
   7   5  -1        3.27        2.07      1.75 o 
   8   5  -1       11.22       15.62      2.34 o 
   9   5  -1       27.18       32.87      3.00 o 
  10   5  -1       34.57       39.91      3.37 o 
   1   6  -1       23.62       20.12      2.05 o 
   2   6  -1        1.74        5.46      1.74 o 
   3   6  -1       43.72       46.14      2.85 o 
   4   6  -1       34.92       34.48      2.72 o 
   5   6  -1       38.26       37.41      2.65 o 
   6   6  -1        3.63        2.87      1.86 o 
   7   6  -1        9.78       10.35      2.27 o 
   8   6  -1        3.58        7.85      2.48 o 
   9   6  -1        2.32        3.49      2.85 o 
   1   7  -1        0.25        1.35      2.22 o 
   2   7  -1       33.31       37.45      3.23 o 
   3   7  -1       19.09       18.92      2.95 o 
   4   7  -1        7.98       11.02      2.74 o 
   5   7  -1        2.33        1.20      2.32 o 
   6   7  -1        0.79       -0.58      2.18 o 
   7   7  -1       10.63        4.44      4.01 o 
   8   7  -1        7.68        4.22      2.35 o 
   1   8  -1        4.91        2.00      2.95 o 
   2   8  -1       14.76       11.28      3.25 o 
   3   8  -1        0.09       -2.56      2.75 o 
   4   8  -1        1.69        2.80      2.70 o 
   5   8  -1        2.04       -2.07      3.61 o 
   6   8  -1        8.65       13.42      3.36 o 
   1   9  -1        0.03        4.48      3.42 o 
   2   9  -1        8.30        8.96      3.70 o 
   3   9  -1        3.06        2.49      4.97 o 
   2   0   0     6916.61     6530.48     41.64 o 
   4   0   0      394.63      413.46      4.25 o 
   6   0   0        3.49        1.73      1.29 o 
   8   0   0      117.76      104.48      3.29 o 
  10   0   0       93.75       91.35      5.85 o 
  12   0   0        1.87        2.41      4.77 o 
   0   1   0     1997.79     1881.45     18.99 o 
   1   1   0     6401.57     6173.61     29.34 o 
   2   1   0        4.76        3.22      0.26 o 
   3   1   0       28.57       23.89      0.57 o 
   4   1   0      286.23      283.28      2.36 o 
   5   1   0      670.85      674.28      4.82 o 
   6   1   0      395.52      365.41      3.36 o 
   7   1   0       35.76       38.33      1.61 o 
   8   1   0       94.76       90.58      2.41 o 
   9   1   0       11.19       13.36      2.05 o 
  10   1   0       12.28       18.31      2.43 o 
  11   1   0       44.02       41.35      4.27 o 
  12   1   0        9.27       13.45      2.70 o 
   0   2   0        1.88        0.97      0.81 o 
   1   2   0     3648.45     3655.49     16.89 o 
   2   2   0      245.43      273.58      2.12 o 
   3   2   0        3.66        1.82      0.47 o 
   4   2   0       11.86       17.54      0.76 o 
   5   2   0       53.01       58.86      1.33 o 
   6   2   0       28.36       30.56      1.20 o 
   7   2   0      164.73      148.77      2.41 o 
   8   2   0        8.01        8.55      1.74 o 
   9   2   0        0.93       11.74      1.97 o 
  10   2   0        5.76       17.01      2.28 o 
  11   2   0        5.52       16.59      2.61 o 
  12   2   0       41.53       43.18      3.59 o 
   0   3   0     2247.65     2247.89     18.86 o 
   1   3   0      979.75      987.23      6.63 o 
   2   3   0       34.16       48.05      1.83 o 
   3   3   0      303.91      309.58      2.92 o 
   4   3   0       14.26       16.56      0.96 o 
   5   3   0       88.73       89.49      1.77 o 
   6   3   0      345.36      364.78      5.07 o 
   7   3   0        9.63        5.10      1.40 o 
   8   3   0       38.88       50.20      2.78 o 
   9   3   0       40.81       47.08      2.85 o 
  10   3   0        4.31        6.17      2.12 o 
  11   3   0        0.02       -2.65      2.65 o 
   0   4   0      635.11      609.97      6.71 o 
   1   4   0      254.29      225.49      4.17 o 
   2   4   0     1135.29     1159.85      9.31 o 
   3   4   0      170.86      155.50      4.10 o 
   4   4   0      194.48      186.60      2.51 o 
   5   4   0      247.74      234.79      3.03 o 
   6   4   0       18.02       20.45      1.91 o 
   7   4   0      120.72      124.37      3.52 o 
   8   4   0        0.12       -1.75      1.75 o 
   9   4   0       27.73       31.42      2.70 o 
  10   4   0        5.39        9.38      2.32 o 
  11   4   0        6.08        6.71      2.54 o 
   0   5   0       12.39       15.10      2.24 o 
   1   5   0      858.54      833.58      9.07 o 
   2   5   0       70.72       78.54      2.51 o 
   3   5   0      977.84     1005.45      9.83 o 
   4   5   0       72.95       70.74      2.01 o 
   5   5   0       51.43       53.08      2.88 o 
   6   5   0        0.17        1.80      1.68 o 
   7   5   0       45.90       43.92      2.87 o 
   8   5   0        4.80        3.87      2.01 o 
   9   5   0        0.13        7.75      2.34 o 
  10   5   0        0.63        3.28      2.42 o 
   0   6   0      522.84      539.86     10.29 o 
   1   6   0        3.57        4.42      1.79 o 
   2   6   0      300.29      275.25      6.22 o 
   3   6   0      346.19      324.95      9.75 o 
   4   6   0        0.57        0.84      1.86 o 
   5   6   0        0.00        0.57      1.84 o 
   6   6   0        3.61        1.25      1.90 o 
   7   6   0       30.77       37.19      2.84 o 
   8   6   0       36.72       43.88      3.22 o 
   9   6   0        0.01        0.12      2.20 o 
   0   7   0       93.53       89.68      7.32 o 
   1   7   0      134.75      133.61      7.49 o 
   2   7   0      146.97      158.05      4.95 o 
   3   7   0       12.91        8.11      2.44 o 
   4   7   0       98.34       96.14      4.34 o 
   5   7   0       12.97       12.81      2.47 o 
   6   7   0        1.89        2.22      2.23 o 
   7   7   0        9.46        6.82      2.63 o 
   8   7   0        5.70        6.68      2.67 o 
   0   8   0       37.41       34.41      5.67 o 
   1   8   0        5.39        3.90      2.95 o 
   2   8   0       11.38       14.22      3.61 o 
   3   8   0        5.33        6.70      3.32 o 
   4   8   0        2.54        0.72      3.05 o 
   5   8   0        0.74       -2.43      2.43 o 
   6   8   0        2.97        3.47      3.94 o 
   0   9   0       19.84       27.77      6.49 o 
   1   9   0       44.13       56.34      5.17 o 
   2   9   0        5.71        8.24      8.71 o 
   3   9   0        5.91        0.00      4.28 o 
   2   0   1      432.03      382.64      3.09 o 
   4   0   1     1743.28     1609.79     12.60 o 
   6   0   1      298.84      300.49      5.21 o 
   8   0   1       22.41       27.06      2.18 o 
  10   0   1       18.67       22.06      4.70 o 
  12   0   1        7.92        9.05      3.70 o 
   1   1   1     7679.25     7428.48     35.35 o 
   2   1   1     5442.38     5259.79     32.66 o 
   3   1   1      605.80      606.64      3.44 o 
   4   1   1      349.03      324.58      2.52 o 
   5   1   1       20.81       21.73      0.95 o 
   6   1   1      290.78      291.52      2.92 o 
   7   1   1       18.21       15.59      1.12 o 
   8   1   1       14.39       10.53      1.36 o 
   9   1   1      118.10      115.29      3.67 o 
  10   1   1      125.50      127.66      3.74 o 
  11   1   1        1.86        6.75      2.35 o 
  12   1   1       18.88       18.60      2.85 o 
   1   2   1      736.71      769.75      4.10 o 
   2   2   1     1555.01     1531.76      8.81 o 
   3   2   1      375.14      381.08      3.12 o 
   4   2   1      592.20      595.55      4.21 o 
   5   2   1      881.59      918.90      6.18 o 
   6   2   1       76.76       79.87      1.61 o 
   7   2   1       70.95       65.93      1.77 o 
   8   2   1      129.56      130.27      3.03 o 
   9   2   1      205.45      208.81      4.54 o 
  10   2   1      110.05      120.29      3.98 o 
  11   2   1       29.95       46.13      3.98 o 
  12   2   1        3.98       16.03      2.83 o 
   1   3   1      211.34      213.59      2.21 o 
   2   3   1     2215.90     2276.05     14.69 o 
   3   3   1       81.95       88.53      1.50 o 
   4   3   1      243.25      244.76      2.69 o 
   5   3   1      135.46      133.12      2.12 o 
   6   3   1      482.86      488.29      5.72 o 
   7   3   1       52.01       52.41      2.30 o 
   8   3   1      194.27      189.40      4.28 o 
   9   3   1       14.03        9.93      2.15 o 
  10   3   1        4.31        5.97      2.18 o 
  11   3   1        1.14        1.61      2.57 o 
   1   4   1      441.07      445.56      4.32 o 
   2   4   1      262.20      271.03      5.09 o 
   3   4   1       56.86       64.91      1.70 o 
   4   4   1       48.12       52.69      1.53 o 
   5   4   1       59.85       57.26      1.72 o 
   6   4   1       29.92       29.04      2.06 o 
   7   4   1      242.33      243.69      4.60 o 
   8   4   1        2.51        0.36      1.92 o 
   9   4   1        0.13        3.48      2.10 o 
  10   4   1        7.94       13.16      2.43 o 
  11   4   1       16.09       16.82      2.84 o 
   1   5   1       74.29       85.76      4.30 o 
   2   5   1      241.35      244.81      3.60 o 
   3   5   1       27.30       31.35      1.77 o 
   4   5   1       26.34       29.85      2.35 o 
   5   5   1       79.27       80.76      2.94 o 
   6   5   1      100.67       89.41      3.21 o 
   7   5   1        3.27        1.10      1.74 o 
   8   5   1       11.21        9.92      2.17 o 
   9   5   1       27.16       32.29      2.78 o 
  10   5   1       34.48       40.66      3.26 o 
   1   6   1       23.61       21.41      2.31 o 
   2   6   1        1.74        6.58      1.73 o 
   3   6   1       43.72       50.66      4.29 o 
   4   6   1       34.88       34.92      2.69 o 
   5   6   1       38.23       34.29      2.72 o 
   6   6   1        3.63        7.09      2.19 o 
   7   6   1        9.80       11.22      2.14 o 
   8   6   1        3.60        4.95      2.30 o 
   9   6   1        2.30        1.58      2.70 o 
   1   7   1        0.25        4.41      2.19 o 
   2   7   1       33.42       43.03      3.26 o 
   3   7   1       19.07       20.16      2.74 o 
   4   7   1        7.96        7.44      2.58 o 
   5   7   1        2.33       -0.93      2.27 o 
   6   7   1        0.78        0.17      2.02 o 
   7   7   1       10.65        7.02      2.59 o 
   8   7   1        7.69        5.06      2.87 o 
   1   8   1        4.90        4.32      2.99 o 
   2   8   1       14.81       12.86      3.34 o 
   3   8   1        0.09       -1.16      2.81 o 
   4   8   1        1.73       -1.28      2.85 o 
   5   8   1        2.04       -2.93      2.93 o 
   6   8   1        8.66        9.73      3.05 o 
   1   9   1        0.03       -0.80      3.56 o 
   2   9   1        8.30        9.16      4.42 o 
   3   9   1        3.06        3.59      4.84 o 
   2   0   2    13040.92    12889.70     93.61 o 
   4   0   2       83.91       90.31      1.71 o 
   6   0   2      455.89      485.26      5.84 o 
   8   0   2      153.76      141.03      4.27 o 
  10   0   2       40.71       38.35      4.09 o 
  12   0   2        4.31       10.69      3.61 o 
   0   1   2       97.86      108.73      2.11 o 
   1   1   2     3570.64     3399.75     15.62 o 
   2   1   2      506.04      511.06      2.87 o 
   3   1   2      629.61      616.82      3.83 o 
   4   1   2      296.91      294.68      2.47 o 
   5   1   2      239.78      245.61      2.43 o 
   6   1   2      449.76      421.96      3.82 o 
   7   1   2      238.67      229.76      3.24 o 
   8   1   2       28.27       31.16      1.73 o 
   9   1   2      105.68      111.86      3.04 o 
  10   1   2       21.21       34.49      2.82 o 
  11   1   2       33.67       39.07      3.12 o 
  12   1   2       10.73       13.03      2.81 o 
   0   2   2     8917.87     8744.62     56.32 o 
   1   2   2     8039.85     7916.35     39.25 o 
   2   2   2     1850.75     1773.87     11.43 o 
   3   2   2      620.28      627.72      4.85 o 
   4   2   2       79.30       80.85      1.35 o 
   5   2   2      198.31      201.73      2.21 o 
   6   2   2       85.60       88.70      1.66 o 
   7   2   2      142.65      136.99      2.31 o 
   8   2   2      240.20      249.48      5.37 o 
   9   2   2       29.10       31.31      2.39 o 
  10   2   2        7.03       11.62      2.41 o 
  11   2   2       12.42       17.41      3.12 o 
  12   2   2       24.81       27.67      3.20 o 
   0   3   2     3274.56     3152.21     25.67 o 
   1   3   2      204.96      198.07      2.12 o 
   2   3   2      487.87      496.02      4.55 o 
   3   3   2      406.97      421.45      3.85 o 
   4   3   2      835.43      881.41      7.14 o 
   5   3   2      145.61      146.21      2.36 o 
   6   3   2      206.25      215.14      3.10 o 
   7   3   2       50.22       47.25      2.06 o 
   8   3   2       29.81       34.50      2.35 o 
   9   3   2        8.39        5.91      2.06 o 
  10   3   2       16.62       16.37      2.35 o 
  11   3   2       16.65       13.59      2.68 o 
   0   4   2      612.08      624.03      7.64 o 
   1   4   2      482.49      485.05      4.92 o 
   2   4   2       43.08       47.00      1.64 o 
   3   4   2      239.96      233.38      3.17 o 
   4   4   2      268.57      268.65      3.69 o 
   5   4   2      124.76      125.82      2.39 o 
   6   4   2       23.52       24.82      1.67 o 
   7   4   2       88.31       88.00      3.77 o 
   8   4   2       86.09       88.38      3.30 o 
   9   4   2       20.52       20.62      2.43 o 
  10   4   2       44.77       45.10      3.20 o 
  11   4   2        3.30        1.34      2.97 o 
   0   5   2      182.43      171.58      4.72 o 
   1   5   2      546.11      539.28      5.77 o 
   2   5   2       29.30       32.05      1.64 o 
   3   5   2      272.10      270.29      4.47 o 
   4   5   2       83.62       82.99      2.73 o 
   5   5   2      103.69       95.66      2.97 o 
   6   5   2       13.40       10.10      1.92 o 
   7   5   2       24.77       24.72      2.17 o 
   8   5   2       29.96       37.52      3.82 o 
   9   5   2       11.84       13.65      2.33 o 
  10   5   2        3.41        5.05      2.20 o 
   0   6   2      418.82      421.99      8.71 o 
   1   6   2       41.46       51.78      2.56 o 
   2   6   2       37.90       38.05      2.74 o 
   3   6   2       48.86       46.03      5.38 o 
   4   6   2        6.51       11.90      2.13 o 
   5   6   2        2.73        5.59      2.03 o 
   6   6   2       34.54       32.23      2.83 o 
   7   6   2       16.52       17.94      3.00 o 
   8   6   2       12.54       15.97      2.56 o 
   9   6   2        8.34        9.93      3.00 o 
   0   7   2       86.66       94.10      6.63 o 
   1   7   2       64.93       69.83      4.30 o 
   2   7   2      196.55      195.22      5.29 o 
   3   7   2       12.59        9.02      2.36 o 
   4   7   2       16.49       15.49      2.60 o 
   5   7   2        7.31        0.55      4.00 o 
   6   7   2        0.81       -3.55      3.57 o 
   7   7   2        6.34        8.11      3.59 o 
   8   7   2        4.22        6.48      3.66 o 
   0   8   2        3.81        4.28      4.01 o 
   1   8   2       15.73       10.77      3.36 o 
   2   8   2        5.15        6.14      4.21 o 
   3   8   2       22.38       14.75      3.44 o 
   4   8   2        4.42        4.10      2.95 o 
   5   8   2        0.70        2.78      2.88 o 
   6   8   2        5.35        7.33      7.12 o 
   0   9   2       11.55       10.50      5.11 o 
   1   9   2       36.21       41.16      4.62 o 
   2   9   2       14.25       14.45      3.90 o 
   3   9   2       13.92       15.34      5.25 o 
   2   0   3    14441.60    13421.55     92.19 o 
   4   0   3      545.01      500.01      4.87 o 
   6   0   3       62.53       63.23      3.35 o 
   8   0   3      620.15      645.51      9.35 o 
  10   0   3       32.99       39.25      4.01 o 
  12   0   3        7.05        0.13      4.70 o 
   1   1   3      906.11      884.93      5.91 o 
   2   1   3     2617.20     2526.25     11.83 o 
   3   1   3     1100.76     1060.49      7.16 o 
   4   1   3      196.76      179.94      2.09 o 
   5   1   3      431.81      435.98      3.86 o 
   6   1   3      139.41      144.88      2.07 o 
   7   1   3      241.78      235.04      2.90 o 
   8   1   3      117.84      117.97      3.06 o 
   9   1   3       92.34       94.81      2.89 o 
  10   1   3      178.59      187.61      4.81 o 
  11   1   3       16.40       25.55      2.79 o 
  12   1   3        2.35       -2.18      2.29 o 
   1   2   3      299.07      297.51      2.27 o 
   2   2   3      510.95      510.73      3.60 o 
   3   2   3     1550.03     1576.29      9.71 o 
   4   2   3      131.33      131.43      1.95 o 
   5   2   3      350.37      339.13      3.21 o 
   6   2   3      164.25      153.14      2.17 o 
   7   2   3      382.21      356.15      3.76 o 
   8   2   3      159.99      170.43      3.36 o 
   9   2   3       23.25       24.64      3.06 o 
  10   2   3       35.65       39.22      2.94 o 
  11   2   3       20.82       21.21      3.17 o 
  12   2   3        9.96       11.75      3.23 o 
   1   3   3     1046.13     1008.24      7.43 o 
   2   3   3     1125.89     1127.21     13.24 o 
   3   3   3      153.13      162.18      3.68 o 
   4   3   3     1003.42     1054.72      7.33 o 
   5   3   3       18.49       15.16      0.97 o 
   6   3   3      328.85      328.43      5.56 o 
   7   3   3       36.45       36.47      1.84 o 
   8   3   3       68.98       67.31      2.97 o 
   9   3   3       70.18       75.98      3.32 o 
  10   3   3        8.45        7.87      2.16 o 
  11   3   3        4.63       -0.21      2.57 o 
   1   4   3      197.43      188.51      2.53 o 
   2   4   3       20.99       22.38      1.16 o 
   3   4   3       47.40       51.92      3.00 o 
   4   4   3      335.19      343.26      4.29 o 
   5   4   3      133.94      128.39      3.52 o 
   6   4   3       37.80       42.55      1.94 o 
   7   4   3       36.20       37.60      2.36 o 
   8   4   3        8.04       16.57      2.13 o 
   9   4   3       46.71       49.14      2.88 o 
  10   4   3        9.51       13.79      2.48 o 
  11   4   3       11.01        6.66      2.56 o 
   1   5   3        2.02        3.79      1.04 o 
   2   5   3      176.19      181.37      2.99 o 
   3   5   3       35.51       36.56      1.65 o 
   4   5   3      141.33      158.53      3.25 o 
   5   5   3      115.54      116.18      5.04 o 
   6   5   3       17.85       19.40      2.36 o 
   7   5   3       18.38       24.35      2.33 o 
   8   5   3       56.53       70.26      3.33 o 
   9   5   3       13.23       20.61      2.48 o 
  10   5   3       14.50       15.67      3.14 o 
   1   6   3      150.11      152.57      3.69 o 
   2   6   3        3.90        3.38      1.84 o 
   3   6   3       10.66        9.46      2.11 o 
   4   6   3       26.97       28.65      2.65 o 
   5   6   3      118.58      130.64      4.46 o 
   6   6   3        7.35        9.69      2.13 o 
   7   6   3        8.14        6.82      2.22 o 
   8   6   3       32.82       31.23      3.08 o 
   9   6   3        4.15       -1.02      3.57 o 
   1   7   3        4.27        7.85      2.53 o 
   2   7   3       12.38       20.77      2.48 o 
   3   7   3       15.74        9.96      2.40 o 
   4   7   3        9.49        9.33      2.44 o 
   5   7   3        2.85        2.33      2.29 o 
   6   7   3        6.72        6.81      2.38 o 
   7   7   3       41.21       42.66      3.55 o 
   8   7   3        7.71        6.65      6.77 o 
   1   8   3        0.29        2.59      3.02 o 
   2   8   3       41.61       40.80      4.23 o 
   3   8   3        1.57        0.22      3.39 o 
   4   8   3        7.11        4.01      3.11 o 
   5   8   3        1.27       -2.55      2.55 o 
   6   8   3        7.15        3.04      5.25 o 
   1   9   3        1.27       -2.66      3.02 o 
   2   9   3        9.41       11.63      3.64 o 
   0   0   4     3324.12     3487.48     38.57 o 
   2   0   4    13463.54    13175.96    102.10 o 
   4   0   4      974.09      990.21      9.02 o 
   6   0   4       94.58      103.50      2.49 o 
   8   0   4       24.60       27.49      2.44 o 
  10   0   4       20.85       22.86      2.79 o 
  12   0   4        2.13       -3.12      3.12 o 
   0   1   4     9056.94     8789.56     74.25 o 
   1   1   4     7283.31     7047.74     46.06 o 
   2   1   4      880.26      877.12      4.99 o 
   3   1   4      538.98      545.68      3.84 o 
   4   1   4        0.39        0.21      0.40 o 
   5   1   4        3.64        3.21      0.62 o 
   6   1   4      399.65      418.44      3.98 o 
   7   1   4       12.84       15.27      1.10 o 
   8   1   4      189.76      183.87      3.35 o 
   9   1   4       29.91       31.44      2.25 o 
  10   1   4       48.08       45.75      3.00 o 
  11   1   4       23.15       26.73      3.29 o 
  12   1   4        5.44        3.94      2.39 o 
   0   2   4     5689.55     5654.87     36.52 o 
   1   2   4     1954.37     1962.67     12.19 o 
   2   2   4      340.40      320.95      3.22 o 
   3   2   4      950.89      987.73      6.43 o 
   4   2   4      773.23      779.95      5.54 o 
   5   2   4       94.52       88.77      1.67 o 
   6   2   4       15.61       17.49      1.05 o 
   7   2   4       58.19       57.25      2.25 o 
   8   2   4      143.45      151.14      3.19 o 
   9   2   4       45.78       50.98      3.29 o 
  10   2   4        6.05        6.26      2.17 o 
  11   2   4       18.44       18.15      2.45 o 
  12   2   4       10.64       10.80      4.21 o 
   0   3   4      486.80      523.34      6.13 o 
   1   3   4       46.99       46.04      1.82 o 
   2   3   4      550.22      591.55      6.38 o 
   3   3   4      205.95      238.22      2.55 o 
   4   3   4      327.37      342.08      3.35 o 
   5   3   4      351.54      352.70      3.60 o 
   6   3   4       94.21       92.75      2.02 o 
   7   3   4       23.37       26.99      1.72 o 
   8   3   4       36.01       36.16      2.40 o 
   9   3   4       11.25        9.74      1.84 o 
  10   3   4       14.74       15.11      2.40 o 
  11   3   4        2.11       -0.09      2.20 o 
   0   4   4      207.19      205.68      3.58 o 
   1   4   4      175.07      188.79      2.75 o 
   2   4   4      264.12      250.13      3.47 o 
   3   4   4       27.40       27.23      1.42 o 
   4   4   4      207.03      202.10      2.86 o 
   5   4   4        3.73        6.75      0.97 o 
   6   4   4       72.26       66.10      2.21 o 
   7   4   4       47.06       48.85      2.54 o 
   8   4   4      172.12      184.95      4.14 o 
   9   4   4       49.71       49.37      3.00 o 
  10   4   4        1.76        0.78      2.40 o 
  11   4   4        3.80        3.65      3.26 o 
   0   5   4      117.38      119.42      3.21 o 
   1   5   4       71.66       71.00      2.02 o 
   2   5   4       97.69      104.03      2.30 o 
   3   5   4       20.28       19.87      1.55 o 
   4   5   4       87.02       86.82      3.41 o 
   5   5   4      126.41      126.27      3.05 o 
   6   5   4      113.94      114.09      3.65 o 
   7   5   4       85.96       87.49      3.32 o 
   8   5   4        6.26       12.12      2.08 o 
   9   5   4        9.66        8.71      2.87 o 
  10   5   4       10.23        6.43      2.81 o 
   0   6   4       94.75      104.71      6.84 o 
   1   6   4       65.88       70.30      3.16 o 
   2   6   4        0.83       -1.26      2.34 o 
   3   6   4       36.09       40.90      2.80 o 
   4   6   4       48.71       53.74      3.59 o 
   5   6   4       27.99       28.43      2.68 o 
   6   6   4       29.49       32.03      3.30 o 
   7   6   4        0.80       -1.75      1.75 o 
   8   6   4       15.49       12.76      3.56 o 
   9   6   4        4.29        4.58      3.41 o 
   0   7   4      278.86      258.80      9.53 o 
   1   7   4       45.00       51.38      6.63 o 
   2   7   4       51.45       52.61      3.88 o 
   3   7   4       25.81       23.34      2.74 o 
   4   7   4        4.15        0.40      2.06 o 
   5   7   4        8.07       11.25      2.38 o 
   6   7   4        6.31        2.40      2.34 o 
   7   7   4       11.85       19.65      4.29 o 
   8   7   4        5.64        7.32      6.08 o 
   0   8   4       16.64       12.85      4.56 o 
   1   8   4       13.92       11.85      3.17 o 
   2   8   4        2.82       -1.22      3.87 o 
   3   8   4       11.12        7.18      2.92 o 
   4   8   4        2.68       -2.56      2.90 o 
   5   8   4        1.00        3.13      5.25 o 
   6   8   4        2.23       -4.84      4.84 o 
   0   9   4        4.96       -0.55      4.84 o 
   1   9   4       14.21       15.61      3.76 o 
   2   9   4        7.89        3.81      3.30 o 
   2   0   5     6953.41     6770.39     47.72 o 
   4   0   5     1273.92     1305.90     11.42 o 
   6   0   5      411.67      439.80      5.36 o 
   8   0   5      199.56      203.15      5.69 o 
  10   0   5       15.65       13.87      3.02 o 
  12   0   5       23.09       29.41      7.32 o 
   1   1   5     2021.18     1975.22     10.72 o 
   2   1   5     1876.23     1873.62     12.48 o 
   3   1   5     1076.26     1124.19      7.55 o 
   4   1   5      136.52      132.88      1.89 o 
   5   1   5      411.70      412.69      3.64 o 
   6   1   5      102.90      101.37      2.32 o 
   7   1   5      234.03      217.09      2.89 o 
   8   1   5       17.88       19.01      1.59 o 
   9   1   5       57.58       62.04      3.99 o 
  10   1   5       20.84       24.11      2.52 o 
  11   1   5        2.68       -2.21      2.21 o 
  12   1   5        9.39        5.26      2.47 o 
   1   2   5        4.79        4.64      0.41 o 
   2   2   5      152.40      156.20      2.69 o 
   3   2   5       72.07       77.70      1.44 o 
   4   2   5      476.94      465.65      3.47 o 
   5   2   5      253.28      245.34      2.73 o 
   6   2   5       65.47       60.30      1.40 o 
   7   2   5        3.31        2.81      1.12 o 
   8   2   5      201.49      201.07      3.58 o 
   9   2   5      105.46      113.49      3.66 o 
  10   2   5       21.62       21.95      2.50 o 
  11   2   5        6.99        8.04      2.34 o 
  12   2   5        9.31       13.18      3.48 o 
   1   3   5      275.51      302.03      3.16 o 
   2   3   5     1899.55     1957.71     13.44 o 
   3   3   5      116.32      107.36      2.02 o 
   4   3   5      558.86      539.25      5.47 o 
   5   3   5       39.95       39.61      1.15 o 
   6   3   5       48.09       49.87      1.98 o 
   7   3   5      217.26      228.21      3.60 o 
   8   3   5       24.85       28.15      2.11 o 
   9   3   5       35.32       34.90      2.47 o 
  10   3   5        2.76       -1.52      2.01 o 
  11   3   5        1.81       -2.23      2.23 o 
   1   4   5       11.89       13.86      0.92 o 
   2   4   5      270.38      270.42      4.33 o 
   3   4   5      148.24      144.47      2.56 o 
   4   4   5      164.64      175.13      2.63 o 
   5   4   5       50.19       50.44      1.92 o 
   6   4   5      148.19      153.77      3.03 o 
   7   4   5       35.28       39.67      2.29 o 
   8   4   5       88.31       93.35      3.75 o 
   9   4   5       17.32       20.99      2.25 o 
  10   4   5        0.09        1.57      2.60 o 
  11   4   5        5.72        6.83      3.36 o 
   1   5   5       79.06       73.21      1.98 o 
   2   5   5       82.39       79.65      2.02 o 
   3   5   5       73.50       73.98      2.32 o 
   4   5   5       42.26       43.93      2.15 o 
   5   5   5      181.96      186.47      3.76 o 
   6   5   5      100.04      115.49      3.58 o 
   7   5   5       52.79       65.50      3.17 o 
   8   5   5        1.15        5.14      2.02 o 
   9   5   5       13.91       17.68      3.11 o 
  10   5   5       25.15       33.17      5.05 o 
   1   6   5       12.61        8.05      1.80 o 
   2   6   5       48.60       46.74      2.80 o 
   3   6   5       43.85       44.57      3.57 o 
   4   6   5       28.17       32.86      2.63 o 
   5   6   5       75.78       70.99      3.41 o 
   6   6   5       20.42       20.97      2.76 o 
   7   6   5        7.56        5.60      3.47 o 
   8   6   5       21.86       24.63      4.40 o 
   9   6   5        6.88        9.02      4.15 o 
   1   7   5       12.49       13.02      2.71 o 
   2   7   5       39.53       44.79      3.80 o 
   3   7   5        7.25        7.32      2.55 o 
   4   7   5        6.69        6.38      2.20 o 
   5   7   5       22.37       20.64      2.74 o 
   6   7   5       10.00       13.61      3.81 o 
   7   7   5       12.72       20.33      4.33 o 
   1   8   5        4.90       10.00      3.02 o 
   2   8   5       11.60       11.32      3.18 o 
   3   8   5       13.03        8.78      5.25 o 
   4   8   5        7.89        5.66      2.91 o 
   5   8   5        6.63        2.35      4.97 o 
   1   9   5        4.05        3.28      3.30 o 
   2   9   5        2.51       -2.45      2.89 o 
   0   0   6     2856.68     2872.58     26.35 o 
   2   0   6     1350.64     1422.68     11.85 o 
   4   0   6     1496.14     1591.67     15.62 o 
   6   0   6      283.03      271.87      3.96 o 
   8   0   6      298.60      279.06     14.99 o 
  10   0   6       32.05       35.05      3.85 o 
  12   0   6        5.88        1.25      3.39 o 
   0   1   6      753.58      806.55      6.44 o 
   1   1   6     1435.50     1427.79      8.04 o 
   2   1   6     4152.09     4158.96     28.82 o 
   3   1   6      638.41      688.82      7.14 o 
   4   1   6       70.55       77.50      2.93 o 
   5   1   6      368.87      369.30      3.66 o 
   6   1   6       57.51       59.59      1.59 o 
   7   1   6       12.99       13.03      1.10 o 
   8   1   6        9.71        6.23      1.48 o 
   9   1   6       87.81       86.41      2.99 o 
  10   1   6       99.56      102.91      3.84 o 
  11   1   6        9.43       14.44      2.80 o 
  12   1   6        0.98        1.72      2.80 o 
   0   2   6     2255.20     2230.90     18.30 o 
   1   2   6     1254.64     1240.22      8.54 o 
   2   2   6      219.90      230.90      3.65 o 
   3   2   6      842.05      872.47      9.71 o 
   4   2   6     1305.26     1282.38     14.73 o 
   5   2   6        3.84        3.33      0.54 o 
   6   2   6      108.14       98.34      2.40 o 
   7   2   6       40.83       40.31      1.79 o 
   8   2   6      113.88      107.32      2.80 o 
   9   2   6       73.67       88.31      3.43 o 
  10   2   6       13.24       11.21      2.17 o 
  11   2   6        2.47        0.08      2.10 o 
  12   2   6        0.65       -1.84      3.02 o 
   0   3   6      558.01      530.55      6.18 o 
   1   3   6       68.20       66.40      1.56 o 
   2   3   6     1021.87     1078.17      7.13 o 
   3   3   6      286.56      297.90      2.99 o 
   4   3   6       44.49       43.96      1.38 o 
   5   3   6       91.08       89.70      1.98 o 
   6   3   6      103.89       97.67      2.42 o 
   7   3   6       50.35       47.51      2.04 o 
   8   3   6       16.21       15.19      1.69 o 
   9   3   6        0.38       -0.87      1.56 o 
  10   3   6        2.75       -0.05      1.85 o 
  11   3   6        6.19        6.03      2.91 o 
   0   4   6      422.16      433.89      7.95 o 
   1   4   6       22.66       22.66      1.06 o 
   2   4   6        0.53       -0.24      0.41 o 
   3   4   6      144.31      143.63      2.49 o 
   4   4   6        5.52        5.85      0.79 o 
   5   4   6      150.14      152.90      2.98 o 
   6   4   6      337.94      310.64      4.88 o 
   7   4   6       28.21       28.50      1.94 o 
   8   4   6       42.94       46.44      2.42 o 
   9   4   6        0.25       -0.73      1.98 o 
  10   4   6       14.09       12.26      3.09 o 
  11   4   6       20.45       15.06      6.36 o 
   0   5   6      323.81      329.37      5.22 o 
   1   5   6       13.73       12.00      1.20 o 
   2   5   6      182.42      174.24      4.03 o 
   3   5   6      111.57      110.78      5.24 o 
   4   5   6        2.49       -0.41      1.19 o 
   5   5   6       49.63       51.23      2.36 o 
   6   5   6      113.12      113.68      4.34 o 
   7   5   6       73.56       74.70      6.99 o 
   8   5   6        0.79        3.14      2.94 o 
   9   5   6        8.86        7.52      3.93 o 
  10   5   6       13.40       21.12      4.52 o 
   0   6   6       31.11       33.16      3.87 o 
   1   6   6      105.39      103.21      4.89 o 
   2   6   6       60.57       56.94      2.90 o 
   3   6   6        0.53        6.11      1.81 o 
   4   6   6       14.61       12.61      1.99 o 
   5   6   6       12.65       11.46      2.67 o 
   6   6   6       21.43       26.58      2.47 o 
   7   6   6        5.74        5.67      3.42 o 
   8   6   6        1.77        3.14      3.56 o 
   9   6   6        1.68       -3.52      3.52 o 
   0   7   6       80.01       81.11      5.94 o 
   1   7   6        9.38       11.77      3.11 o 
   2   7   6       12.78       18.43      2.85 o 
   3   7   6       13.82       12.16      2.69 o 
   4   7   6       17.81       17.11      2.84 o 
   5   7   6        6.13        7.07      2.18 o 
   6   7   6        5.59        7.20      3.56 o 
   7   7   6        3.89        2.69      3.62 o 
   0   8   6       99.05       97.14      7.46 o 
   1   8   6       10.12       10.92      5.18 o 
   2   8   6       12.17       13.90      3.09 o 
   3   8   6        2.31        4.49      6.15 o 
   4   8   6        1.98       -0.75      2.69 o 
   5   8   6       13.10        8.57      5.11 o 
   0   9   6        5.57       -3.32      4.28 o 
   1   9   6        2.35       -2.09      3.17 o 
   2   0   7     2005.46     2126.35     17.34 o 
   4   0   7     3781.90     3831.85     34.75 o 
   6   0   7      118.95      122.54      2.62 o 
   8   0   7       63.16       59.26      3.80 o 
  10   0   7       30.52       34.29      3.81 o 
  12   0   7       10.09        5.80      3.42 o 
   1   1   7       73.79       80.39      1.19 o 
   2   1   7       34.52       44.23      1.17 o 
   3   1   7      233.44      214.47      2.68 o 
   4   1   7      720.93      759.15      9.77 o 
   5   1   7      349.42      390.28      3.91 o 
   6   1   7       50.33       49.73      1.52 o 
   7   1   7       21.43       21.36      1.39 o 
   8   1   7       52.14       58.06      2.42 o 
   9   1   7       16.11       19.10      1.90 o 
  10   1   7       60.32       54.92      3.29 o 
  11   1   7        7.37        9.13      2.33 o 
  12   1   7        8.27        3.92      2.86 o 
   1   2   7      224.03      218.04      2.06 o 
   2   2   7      547.25      570.21      4.62 o 
   3   2   7      550.87      531.14     16.30 o 
   4   2   7       35.22       33.61      8.43 o 
   5   2   7      109.42      116.04      1.76 o 
   6   2   7      115.71      107.87      2.37 o 
   7   2   7       35.34       41.76      1.83 o 
   8   2   7        3.38        4.47      1.33 o 
   9   2   7       33.02       27.90      2.15 o 
  10   2   7       10.78       11.89      2.24 o 
  11   2   7        2.08        3.09      2.15 o 
   1   3   7      223.09      254.73      3.23 o 
   2   3   7      311.07      323.43      3.30 o 
   3   3   7       58.49       58.41      2.33 o 
   4   3   7      190.80      171.35      3.85 o 
   5   3   7       29.89       32.46      1.17 o 
   6   3   7        1.76        3.30      0.96 o 
   7   3   7       21.11       23.20      1.54 o 
   8   3   7       11.34       14.03      1.68 o 
   9   3   7       35.12       27.88      2.33 o 
  10   3   7        4.48        0.74      1.79 o 
  11   3   7        3.82        4.09      3.01 o 
   1   4   7       10.44        9.22      0.89 o 
   2   4   7       70.30       60.01      1.63 o 
   3   4   7        2.05        2.32      1.12 o 
   4   4   7       24.84       27.45      1.05 o 
   5   4   7        0.07        1.64      0.97 o 
   6   4   7        7.87       11.28      1.22 o 
   7   4   7       15.43       20.58      1.64 o 
   8   4   7       61.33       52.80      3.05 o 
   9   4   7       20.76       20.35      3.62 o 
  10   4   7        1.71        2.85      2.76 o 
   1   5   7       19.21       22.19      1.33 o 
   2   5   7      139.88      134.17      2.43 o 
   3   5   7      108.27      110.11      6.61 o 
   4   5   7       84.61       84.78      3.37 o 
   5   5   7        9.16        7.13      1.62 o 
   6   5   7       10.99       15.73      2.35 o 
   7   5   7       75.32       70.56      4.91 o 
   8   5   7       13.36        7.99      3.50 o 
   9   5   7        2.26       -1.22      3.56 o 
  10   5   7       23.53       29.50      4.59 o 
   1   6   7       56.96       56.82      3.40 o 
   2   6   7       67.19       70.04      3.77 o 
   3   6   7      124.57      129.02      3.80 o 
   4   6   7       70.54       74.27      2.81 o 
   5   6   7       14.66       12.51      1.96 o 
   6   6   7        2.05       -0.70      2.88 o 
   7   6   7        8.85        8.69      3.54 o 
   8   6   7        7.95        4.82      3.18 o 
   9   6   7        5.24        3.45      5.67 o 
   1   7   7        9.33        6.58      2.62 o 
   2   7   7       61.57       60.69      3.91 o 
   3   7   7        0.65       -1.36      2.12 o 
   4   7   7       51.18       52.58      4.84 o 
   5   7   7       12.14       12.99      4.97 o 
   6   7   7        4.71        3.32      3.87 o 
   7   7   7        4.90       -0.25      3.66 o 
   1   8   7        1.17        1.12      3.32 o 
   2   8   7        0.06        2.77      2.52 o 
   3   8   7        5.81        3.86      2.69 o 
   4   8   7        5.45        5.67      4.70 o 
   5   8   7        8.27       -0.83      4.70 o 
   1   9   7        2.38       -2.76      3.87 o 
   0   0   8      260.52      266.04      4.35 o 
   2   0   8     3638.48     3484.01     48.57 o 
   4   0   8       37.31       45.99      4.77 o 
   6   0   8      149.11      145.64      4.17 o 
   8   0   8       56.76       55.59      5.46 o 
  10   0   8       24.81       25.19      4.42 o 
  12   0   8        6.87       16.17      4.84 o 
   0   1   8      393.43      372.34      4.48 o 
   1   1   8      749.67      749.31      5.60 o 
   2   1   8      832.59      853.51     11.57 o 
   3   1   8      321.78      316.58      5.94 o 
   4   1   8      368.75      352.66      6.95 o 
   5   1   8       21.90       23.79      1.38 o 
   6   1   8       15.26       19.19      1.10 o 
   7   1   8       46.00       43.67      2.00 o 
   8   1   8      124.17      109.66      3.17 o 
   9   1   8       21.41       23.26      2.69 o 
  10   1   8        5.23        6.78      2.93 o 
  11   1   8        3.07        2.43      2.12 o 
  12   1   8        9.19        8.04      3.25 o 
   0   2   8      757.28      705.82      7.49 o 
   1   2   8      137.36      129.50      2.19 o 
   2   2   8       62.93       65.23      1.16 o 
   3   2   8       20.34       21.22      1.89 o 
   4   2   8      112.61      108.34      3.62 o 
   5   2   8      203.90      209.96      4.02 o 
   6   2   8      158.23      159.75      2.67 o 
   7   2   8       30.40       29.54      1.63 o 
   8   2   8      124.29      112.79      3.43 o 
   9   2   8        7.62        5.09      2.51 o 
  10   2   8        2.57        0.04      1.74 o 
  11   2   8        6.60        7.13      2.21 o 
   0   3   8      631.13      654.71      7.36 o 
   1   3   8      834.55      814.30      6.79 o 
   2   3   8       95.74       94.14      1.63 o 
   3   3   8      227.72      225.57      4.25 o 
   4   3   8       99.73      107.41      3.19 o 
   5   3   8       32.75       30.31      3.27 o 
   6   3   8      155.05      137.70      3.91 o 
   7   3   8       65.42       64.29      2.24 o 
   8   3   8       86.64       85.09      2.56 o 
   9   3   8        8.05        4.97      1.74 o 
  10   3   8        6.52        4.10      3.40 o 
  11   3   8       12.99        6.74      3.10 o 
   0   4   8      697.80      689.35      8.08 o 
   1   4   8      102.56       99.49      1.89 o 
   2   4   8       11.91       12.15      0.78 o 
   3   4   8       30.10       30.51      1.10 o 
   4   4   8       80.07       79.08      3.10 o 
   5   4   8       78.87       81.53      3.29 o 
   6   4   8       73.36       74.90      3.68 o 
   7   4   8       16.46       13.25      2.50 o 
   8   4   8       54.73       61.34      4.69 o 
   9   4   8        8.18        3.18      3.47 o 
  10   4   8        8.00       -1.89      4.49 o 
   0   5   8      215.86      204.39      4.01 o 
   1   5   8       97.67       93.67      2.85 o 
   2   5   8        6.67        9.20      1.62 o 
   3   5   8       41.14       38.97      2.38 o 
   4   5   8       66.86       64.98      2.19 o 
   5   5   8        8.64       13.63      1.61 o 
   6   5   8       29.81       21.53      3.28 o 
   7   5   8       14.69       18.43      3.42 o 
   8   5   8        1.90        0.14      3.22 o 
   9   5   8       17.58       22.41      4.13 o 
   0   6   8      169.38      155.17      6.36 o 
   1   6   8       93.81       95.76      4.01 o 
   2   6   8       44.44       44.81      2.81 o 
   3   6   8       67.42       69.79      3.52 o 
   4   6   8        2.07        0.72      2.87 o 
   5   6   8        4.17        2.00      2.83 o 
   6   6   8       14.68       16.10      3.52 o 
   7   6   8        3.19        0.21      3.22 o 
   8   6   8        3.76       12.44      3.96 o 
   0   7   8        5.79        8.29      3.45 o 
   1   7   8        6.99        0.99      2.32 o 
   2   7   8       25.04       23.63      3.73 o 
   3   7   8        0.38       -0.38      2.09 o 
   4   7   8        1.83        6.20      2.76 o 
   5   7   8        2.03       -3.45      3.87 o 
   6   7   8       27.87       31.78      6.36 o 
   7   7   8        1.50       -0.14      5.11 o 
   0   8   8      114.08      131.13      7.46 o 
   1   8   8       12.09       13.68      2.98 o 
   2   8   8       28.64       28.02      3.40 o 
   3   8   8        2.83       -0.80      2.55 o 
   4   8   8        1.94        6.22      4.70 o 
   5   8   8        3.24       -2.35      4.97 o 
   2   0   9      948.00      972.66     12.04 o 
   4   0   9      424.34      412.77      6.60 o 
   6   0   9       20.19       22.06      2.04 o 
   8   0   9       23.94       18.59      2.81 o 
  10   0   9       54.51       61.43      5.67 o 
   1   1   9      115.55      117.27      1.57 o 
   2   1   9     1482.93     1507.40     19.39 o 
   3   1   9     1402.39     1393.58     14.42 o 
   4   1   9       10.07        7.84      1.11 o 
   5   1   9        4.21        4.00      1.59 o 
   6   1   9       16.35       16.54      1.51 o 
   7   1   9       17.71       16.48      1.64 o 
   8   1   9        3.23       -0.16      1.48 o 
   9   1   9        1.83       -1.64      1.64 o 
  10   1   9       86.23       91.68      3.25 o 
  11   1   9        7.30        6.19      2.15 o 
   1   2   9      218.37      220.97      2.69 o 
   2   2   9      151.33      150.69      1.81 o 
   3   2   9      232.38      213.68      4.84 o 
   4   2   9      484.00      472.63      8.21 o 
   5   2   9       19.76       20.33      1.93 o 
   6   2   9      125.94      124.63      2.76 o 
   7   2   9       58.74       59.20      2.27 o 
   8   2   9        9.00        8.19      1.45 o 
   9   2   9       11.56       10.31      2.33 o 
  10   2   9        4.49        3.64      1.88 o 
  11   2   9       35.28       35.31      2.81 o 
   1   3   9      259.52      240.90      2.79 o 
   2   3   9      165.48      156.10      2.41 o 
   3   3   9      129.38      134.91      3.35 o 
   4   3   9       93.09       82.57      4.22 o 
   5   3   9      136.45      138.54      3.90 o 
   6   3   9        0.48        0.80      1.62 o 
   7   3   9       29.02       33.21      2.81 o 
   8   3   9       22.35       16.66      1.62 o 
   9   3   9       11.93        9.38      3.48 o 
  10   3   9        8.31       11.31      3.42 o 
  11   3   9        2.59       -2.55      8.36 o 
   1   4   9       88.04       85.18      3.23 o 
   2   4   9       77.06       80.63      1.42 o 
   3   4   9      116.52      115.67      1.85 o 
   4   4   9       35.96       29.59      2.38 o 
   5   4   9      100.80       97.34      3.71 o 
   6   4   9       71.78       67.93      3.61 o 
   7   4   9       37.11       44.26      4.02 o 
   8   4   9        2.97        2.45      2.65 o 
   9   4   9        3.62       -0.63      3.25 o 
  10   4   9        2.48        3.19      3.76 o 
   1   5   9        7.27        7.31      1.36 o 
   2   5   9      175.46      163.68      3.69 o 
   3   5   9        6.13        6.60      1.34 o 
   4   5   9       55.42       52.86      2.71 o 
   5   5   9      189.38      171.66      4.87 o 
   6   5   9        0.22       -1.82      1.82 o 
   7   5   9        1.34        1.59      3.39 o 
   8   5   9        1.29        0.36      2.78 o 
   9   5   9        1.26       -2.40      4.28 o 
   1   6   9      104.69      109.65      4.09 o 
   2   6   9       78.99       81.78      3.62 o 
   3   6   9       13.74       16.20      2.00 o 
   4   6   9       71.92       71.05      2.68 o 
   5   6   9        6.60        6.77      3.08 o 
   6   6   9        7.33        6.09      3.22 o 
   7   6   9        0.50       -1.42      3.12 o 
   8   6   9        4.93       -1.31      3.46 o 
   1   7   9       15.10       10.93      2.62 o 
   2   7   9       33.87       36.31      3.25 o 
   3   7   9        6.78       13.53      2.50 o 
   4   7   9       49.85       70.75      7.05 o 
   5   7   9        5.07        0.83      4.28 o 
   6   7   9        5.87        2.35      4.56 o 
   7   7   9        3.02        3.45      5.39 o 
   1   8   9        1.00       -4.42      4.42 o 
   2   8   9        7.66       11.16      2.79 o 
   3   8   9        1.90       -1.24      4.70 o 
   4   8   9        4.20       -1.38      4.97 o 
   0   0  10     7264.82     7637.29    128.30 o 
   2   0  10     1941.02     2012.12     23.49 o 
   4   0  10     1647.02     1677.89     33.58 o 
   6   0  10       11.80        6.06      3.39 o 
   8   0  10       45.78       45.62      3.36 o 
  10   0  10       56.26       52.08      4.31 o 
   0   1  10      449.88      466.56      5.68 o 
   1   1  10     1712.55     1833.85     12.39 o 
   2   1  10      402.50      419.23      7.82 o 
   3   1  10       77.92       72.79      3.23 o 
   4   1  10      593.41      556.17      7.25 o 
   5   1  10       69.05       67.23      2.56 o 
   6   1  10      135.43      125.54      4.30 o 
   7   1  10      137.87      133.83      5.08 o 
   8   1  10       45.52       41.10      2.70 o 
   9   1  10       12.40       10.31      1.88 o 
  10   1  10        8.33       10.21      2.06 o 
  11   1  10        1.66        1.16      2.09 o 
   0   2  10      519.03      539.93      8.08 o 
   1   2  10      517.81      520.06      6.41 o 
   2   2  10      582.26      592.99      5.61 o 
   3   2  10      567.65      606.57      9.43 o 
   4   2  10       36.35       35.54      2.64 o 
   5   2  10       32.13       34.14      1.57 o 
   6   2  10      124.91      114.28      4.04 o 
   7   2  10        2.61        2.47      2.38 o 
   8   2  10       31.71       27.60      2.84 o 
   9   2  10        8.45        7.19      1.71 o 
  10   2  10        7.42        5.14      2.01 o 
  11   2  10        2.29        4.31      4.21 o 
   0   3  10       42.24       35.33      1.55 o 
   1   3  10      208.33      214.25      2.60 o 
   2   3  10       44.62       51.35      1.20 o 
   3   3  10       97.50      100.29      3.69 o 
   4   3  10      104.34      108.25      3.32 o 
   5   3  10      196.86      192.19      4.62 o 
   6   3  10       90.78       80.90      3.63 o 
   7   3  10       99.18       99.66      4.15 o 
   8   3  10       11.70       11.09      2.59 o 
   9   3  10        2.77        2.07      3.32 o 
  10   3  10        5.78       -1.40      3.32 o 
  11   3  10        4.55        8.98      5.67 o 
   0   4  10      348.85      344.33      4.94 o 
   1   4  10      134.98      138.59      2.23 o 
   2   4  10       53.15       50.99      2.93 o 
   3   4  10       27.87       26.30      2.20 o 
   4   4  10      200.30      189.41      4.79 o 
   5   4  10        8.65       14.29      2.22 o 
   6   4  10       14.55       19.84      2.72 o 
   7   4  10        8.26        3.82      2.39 o 
   8   4  10       39.16       33.33      4.07 o 
   9   4  10        4.95        1.31      4.21 o 
  10   4  10        3.85        3.18      3.24 o 
   0   5  10       88.65       92.85      4.70 o 
   1   5  10       26.53       30.93      1.99 o 
   2   5  10       36.42       38.72      2.16 o 
   3   5  10        7.89        7.17      3.12 o 
   4   5  10      131.30      126.94      4.20 o 
   5   5  10       19.45       17.44      3.58 o 
   6   5  10       12.70       14.12      2.44 o 
   7   5  10        7.07        9.55      3.66 o 
   8   5  10        0.29       -1.63      3.17 o 
   9   5  10        9.76        8.26      6.36 o 
   0   6  10      557.13      535.98     12.71 o 
   1   6  10       63.55       64.08      4.28 o 
   2   6  10      102.48      106.29      5.73 o 
   3   6  10      157.83      152.03      4.35 o 
   4   6  10       11.61       11.64      2.93 o 
   5   6  10       29.61       29.52      3.81 o 
   6   6  10        3.92        2.25      3.08 o 
   7   6  10        3.98        1.85      4.97 o 
   8   6  10        6.13        3.68      4.84 o 
   0   7  10        7.95       13.68      3.87 o 
   1   7  10       38.66       38.26      5.18 o 
   2   7  10       25.08       25.46      2.85 o 
   3   7  10        3.40        3.32      2.17 o 
   4   7  10        0.83        0.55      3.87 o 
   5   7  10        2.81        4.15      4.42 o 
   6   7  10       22.78       17.55      5.67 o 
   0   8  10       29.09       29.85      4.97 o 
   1   8  10        2.89        3.40      2.69 o 
   2   8  10       33.01       40.77      3.62 o 
   3   8  10        4.31       -3.73      3.73 o 
   4   8  10        0.17        0.55      4.56 o 
   2   0  11      628.63      685.54     14.51 o 
   4   0  11      137.79      155.03      4.28 o 
   6   0  11       27.72       28.19      4.15 o 
   8   0  11      135.87      115.10      7.60 o 
  10   0  11       34.68       34.13      5.80 o 
   1   1  11       35.14       44.03      2.89 o 
   2   1  11      227.26      214.02      2.99 o 
   3   1  11      853.96      841.84     17.90 o 
   4   1  11      742.82      726.74     11.38 o 
   5   1  11      123.09      115.55      5.07 o 
   6   1  11       62.92       60.90      3.50 o 
   7   1  11        8.72       11.02      2.56 o 
   8   1  11       67.23       66.01      7.19 o 
   9   1  11       24.90       26.84      3.66 o 
  10   1  11       17.43       19.84      3.22 o 
  11   1  11        4.98        8.32      5.04 o 
   1   2  11       51.03       49.83      2.89 o 
   2   2  11      328.92      327.52      3.45 o 
   3   2  11       19.62       20.71      1.20 o 
   4   2  11       64.88       63.92      3.27 o 
   5   2  11        0.21        1.12      2.35 o 
   6   2  11       88.85       78.54      3.57 o 
   7   2  11       49.59       47.21      3.91 o 
   8   2  11       32.51       28.83      2.92 o 
   9   2  11       13.01        9.80      3.61 o 
  10   2  11        3.09        6.13      3.15 o 
  11   2  11       10.99       14.36      5.46 o 
   1   3  11      262.22      265.70      3.06 o 
   2   3  11      640.63      630.92      7.50 o 
   3   3  11       19.49       22.19      1.83 o 
   4   3  11      108.66      112.82      3.42 o 
   5   3  11        6.43        6.27      2.07 o 
   6   3  11      124.75      126.75      4.27 o 
   7   3  11       38.58       37.19      3.02 o 
   8   3  11       31.76       28.29      2.95 o 
   9   3  11        7.27        5.35      2.77 o 
  10   3  11       14.74       22.61      5.60 o 
   1   4  11       73.19       75.10      1.87 o 
   2   4  11       85.83       89.87      1.92 o 
   3   4  11      192.23      184.47      4.43 o 
   4   4  11      167.62      172.13      5.89 o 
   5   4  11       50.98       47.46      3.13 o 
   6   4  11       20.51       20.10      2.63 o 
   7   4  11       47.59       53.24      3.65 o 
   8   4  11        2.39        4.49      3.22 o 
   9   4  11       10.73       12.62      3.81 o 
  10   4  11        0.86       -2.80      3.47 o 
   1   5  11       12.33        8.50      1.48 o 
   2   5  11      146.83      141.47      3.77 o 
   3   5  11      139.75      130.51      3.89 o 
   4   5  11       36.99       35.88      2.92 o 
   5   5  11       34.61       29.52      2.92 o 
   6   5  11       33.02       35.36      3.20 o 
   7   5  11       11.99        9.07      3.87 o 
   8   5  11       14.14        8.35      3.76 o 
   9   5  11        1.41       -3.32      3.32 o 
   1   6  11       32.09       34.54      2.89 o 
   2   6  11       21.36       27.93      3.25 o 
   3   6  11        5.52        6.21      1.80 o 
   4   6  11       13.45       14.68      3.08 o 
   5   6  11        3.72        2.35      4.01 o 
   6   6  11        3.84        4.84      4.42 o 
   7   6  11        0.18       -5.11      5.11 o 
   8   6  11        6.76        3.17      3.19 o 
   1   7  11       10.94        5.81      5.94 o 
   2   7  11       37.30       36.51      3.24 o 
   3   7  11        3.18       10.78      4.42 o 
   4   7  11       17.09       14.78      4.84 o 
   5   7  11        3.54        6.08      4.70 o 
   6   7  11        0.15        4.84      4.97 o 
   1   8  11        3.44        0.64      2.62 o 
   2   8  11        6.54        8.54      2.92 o 
   3   8  11        7.20       -2.21      4.01 o 
   4   8  11        0.64        5.25      4.97 o 
   0   0  12     1706.98     1893.05     22.47 o 
   2   0  12      145.98      144.02      8.15 o 
   4   0  12      132.70      133.67      3.65 o 
   6   0  12      338.12      299.98      9.81 o 
   8   0  12       92.62       96.72      7.32 o 
  10   0  12        1.50       -1.11      4.15 o 
   0   1  12      645.84      643.35      9.18 o 
   1   1  12     1154.99     1136.46      9.16 o 
   2   1  12      355.82      358.47      3.78 o 
   3   1  12      338.37      330.54      5.09 o 
   4   1  12      160.02      164.88      4.55 o 
   5   1  12       80.28       79.46      2.81 o 
   6   1  12      279.55      260.04      6.64 o 
   7   1  12        9.72        2.92      2.53 o 
   8   1  12        0.32        2.57      2.46 o 
   9   1  12       26.16       25.97      3.76 o 
  10   1  12       22.54       23.35      3.81 o 
  11   1  12        4.60        2.81      4.42 o 
   0   2  12      158.86      163.36      4.84 o 
   1   2  12       92.20       81.33      1.93 o 
   2   2  12       51.74       50.16      1.52 o 
   3   2  12      244.39      254.28      2.91 o 
   4   2  12      191.94      195.43      5.27 o 
   5   2  12        6.78        6.15      2.25 o 
   6   2  12      114.77      110.76      2.37 o 
   7   2  12        2.51        2.35      2.63 o 
   8   2  12       27.42       23.63      4.56 o 
   9   2  12        3.49        1.59      2.85 o 
  10   2  12        3.60        1.12      2.95 o 
  11   2  12        2.41        2.21      3.28 o 
   0   3  12        0.81       -0.61      0.82 o 
   1   3  12      199.25      185.25      2.51 o 
   2   3  12      252.17      258.48      3.14 o 
   3   3  12      126.46      130.05      3.56 o 
   4   3  12      190.46      187.72      4.49 o 
   5   3  12       56.49       51.92      2.99 o 
   6   3  12       52.92       44.86      3.08 o 
   7   3  12       41.29       33.99      3.16 o 
   8   3  12        0.79        2.67      2.17 o 
   9   3  12        2.46       -0.24      3.12 o 
  10   3  12        0.21       -0.22      3.51 o 
   0   4  12      130.36      133.29      3.11 o 
   1   4  12      281.71      273.25      3.36 o 
   2   4  12       16.60       21.87      1.15 o 
   3   4  12       67.15       66.81      3.14 o 
   4   4  12       92.47       87.13      3.59 o 
   5   4  12       22.52       21.86      2.63 o 
   6   4  12      172.37      169.93      4.90 o 
   7   4  12        0.44        0.15      2.16 o 
   8   4  12       22.97       18.83      3.71 o 
   9   4  12        4.74        9.74      5.46 o 
  10   4  12        0.76       -4.84      5.11 o 
   0   5  12        2.76       -1.93      1.93 o 
   1   5  12        8.63        8.79      1.73 o 
   2   5  12       10.13        6.78      1.55 o 
   3   5  12       70.44       64.35      2.23 o 
   4   5  12       36.99       28.54      2.79 o 
   5   5  12       24.67       21.56      2.71 o 
   6   5  12        8.65        9.57      2.30 o 
   7   5  12        1.30        3.77      3.66 o 
   8   5  12        8.78        9.06      3.80 o 
   9   5  12        2.01       -0.85      3.76 o 
   0   6  12      345.95      362.57     10.09 o 
   1   6  12       68.42       75.20      3.62 o 
   2   6  12      209.61      209.47      5.16 o 
   3   6  12       63.75       72.54      6.63 o 
   4   6  12        2.25        6.42      5.11 o 
   5   6  12        1.47       -1.52      3.87 o 
   6   6  12        0.11       -1.93      4.15 o 
   7   6  12        6.63        7.46      5.11 o 
   8   6  12        1.16        1.66      5.39 o 
   0   7  12       14.67       21.69      4.01 o 
   1   7  12       44.77       43.25      5.94 o 
   2   7  12       10.25        8.79      2.97 o 
   3   7  12        5.47        3.45      3.87 o 
   4   7  12        2.58        3.87      4.15 o 
   5   7  12        5.43        8.43      4.84 o 
   6   7  12       11.92       20.73      6.63 o 
   0   8  12       17.94       18.93      4.28 o 
   1   8  12        1.89       -1.52      3.45 o 
   2   8  12       11.99       16.58      4.97 o 
   3   8  12        0.30       -0.28      4.15 o 
   2   0  13      306.15      335.68      8.43 o 
   4   0  13      100.61       98.12      3.24 o 
   6   0  13       34.99       28.74      4.56 o 
   8   0  13      197.07      198.28      8.98 o 
  10   0  13       23.99       24.87      5.80 o 
   1   1  13      115.46      132.45      3.03 o 
   2   1  13       35.68       37.08      1.30 o 
   3   1  13       47.63       50.14      2.12 o 
   4   1  13      626.68      584.18      7.87 o 
   5   1  13      132.65      139.05      3.66 o 
   6   1  13       45.29       50.75      3.86 o 
   7   1  13       75.27       71.45      4.05 o 
   8   1  13       88.33       89.02      4.88 o 
   9   1  13       16.60       13.61      3.05 o 
  10   1  13       22.45       22.50      4.05 o 
  11   1  13        2.97        1.38      4.97 o 
   1   2  13      134.70      130.43      2.32 o 
   2   2  13      274.59      271.59      4.15 o 
   3   2  13      254.22      244.91      2.99 o 
   4   2  13       22.75       23.44      1.67 o 
   5   2  13      212.65      215.63      7.25 o 
   6   2  13        2.47        7.29      2.83 o 
   7   2  13       30.61       25.55      3.59 o 
   8   2  13       19.19       21.25      3.51 o 
   9   2  13       35.78       34.89      3.58 o 
  10   2  13        3.92        6.25      4.70 o 
   1   3  13       68.18       75.11      1.66 o 
   2   3  13      359.91      364.18      3.84 o 
   3   3  13      180.33      178.26      4.21 o 
   4   3  13       69.51       81.28      3.95 o 
   5   3  13      269.09      269.80      5.82 o 
   6   3  13      254.85      264.89      6.74 o 
   7   3  13        1.08        1.83      2.02 o 
   8   3  13       36.10       31.41      4.90 o 
   9   3  13        3.10        3.51      3.47 o 
  10   3  13        3.08        4.18      3.87 o 
   1   4  13      198.50      200.91      3.72 o 
   2   4  13       51.38       58.34      1.62 o 
   3   4  13      117.93      112.85      5.04 o 
   4   4  13       30.69       26.18      3.21 o 
   5   4  13      138.02      133.57      4.39 o 
   6   4  13       19.39       25.36      3.86 o 
   7   4  13       30.98       32.71      2.92 o 
   8   4  13        3.63        1.59      3.13 o 
   9   4  13       12.20       16.37      4.15 o 
   1   5  13       31.16       27.84      2.26 o 
   2   5  13       98.93       97.84      4.70 o 
   3   5  13        3.93        5.12      2.55 o 
   4   5  13      150.65      159.66      4.83 o 
   5   5  13       35.58       36.85      3.16 o 
   6   5  13       29.47       22.90      2.94 o 
   7   5  13       10.33       18.45      5.32 o 
   8   5  13       12.70        9.37      3.74 o 
   1   6  13       30.23       30.42      2.69 o 
   2   6  13       14.06       17.84      2.35 o 
   3   6  13       27.90       30.54      5.11 o 
   4   6  13        9.24        8.16      3.02 o 
   5   6  13       51.16       60.40      4.74 o 
   6   6  13       12.42       20.59      5.53 o 
   7   6  13        0.90       -0.14      4.70 o 
   1   7  13       15.30       15.29      2.52 o 
   2   7  13        5.65        6.63      4.15 o 
   3   7  13        0.08       -3.32      3.45 o 
   4   7  13        6.50        3.73      4.70 o 
   5   7  13        1.34        0.83      5.11 o 
   1   8  13        1.15       -1.93      2.36 o 
   2   8  13        2.30       -3.45      3.45 o 
   0   0  14      726.20      733.78     10.69 o 
   2   0  14      157.18      149.63      3.97 o 
   4   0  14       59.98       60.63      2.79 o 
   6   0  14      308.44      285.75     10.09 o 
   8   0  14       16.68       15.48      4.84 o 
  10   0  14        9.74        8.15      4.97 o 
   0   1  14     1236.60     1275.45     13.34 o 
   1   1  14      141.98      144.06      2.65 o 
   2   1  14       53.89       58.69      1.74 o 
   3   1  14      199.39      190.72      4.93 o 
   4   1  14      370.00      374.92      6.00 o 
   5   1  14      331.25      318.19     14.23 o 
   6   1  14       47.82       47.64      9.05 o 
   7   1  14       49.99       59.93      4.54 o 
   8   1  14        9.33       18.26      3.52 o 
   9   1  14       13.10       16.18      3.28 o 
  10   1  14       13.38       12.57      3.66 o 
   0   2  14       46.48       45.45      2.28 o 
   1   2  14       53.01       54.57      1.62 o 
   2   2  14      233.49      242.13      3.95 o 
   3   2  14        2.21        1.37      1.08 o 
   4   2  14      385.55      353.56      4.85 o 
   5   2  14      239.27      235.36      6.02 o 
   6   2  14      236.85      236.83      8.50 o 
   7   2  14       18.49       19.51      3.51 o 
   8   2  14        9.78       14.74      3.37 o 
   9   2  14        2.29        4.37      2.82 o 
  10   2  14        3.99       -1.57      3.36 o 
   0   3  14      292.00      297.23      5.18 o 
   1   3  14       52.63       49.64      1.59 o 
   2   3  14      221.81      227.17      2.93 o 
   3   3  14       79.60       88.66      3.28 o 
   4   3  14       33.81       42.23      2.76 o 
   5   3  14       80.47       87.43      7.37 o 
   6   3  14       90.42       85.31      4.93 o 
   7   3  14       21.34       22.52      2.94 o 
   8   3  14        3.14        1.51      2.90 o 
   9   3  14       11.76       18.09      3.00 o 
  10   3  14        8.61        9.53      4.10 o 
   0   4  14       79.43       85.25      4.15 o 
   1   4  14      298.18      295.93      4.63 o 
   2   4  14       21.77       20.89      1.45 o 
   3   4  14       50.60       45.76      2.86 o 
   4   4  14       16.84       15.64      2.35 o 
   5   4  14       77.24       84.75      3.91 o 
   6   4  14       84.57       93.77      4.28 o 
   7   4  14       28.70       26.87      3.34 o 
   8   4  14       20.70       23.24      3.14 o 
   9   4  14        4.14        6.94      3.66 o 
   0   5  14      105.70       92.72      4.97 o 
   1   5  14       17.58       13.77      4.84 o 
   2   5  14       15.31       16.47      1.84 o 
   3   5  14       24.20       21.22      3.12 o 
   4   5  14       20.47       29.78      3.71 o 
   5   5  14        4.61        1.51      2.73 o 
   6   5  14       45.54       50.42      3.84 o 
   7   5  14       20.81       27.36      4.20 o 
   8   5  14       14.66       13.20      3.91 o 
   0   6  14       96.05       91.06      5.39 o 
   1   6  14       26.20       23.46      2.55 o 
   2   6  14       56.46       63.73      3.18 o 
   3   6  14        1.36        2.40      2.73 o 
   4   6  14        8.17        4.19      3.87 o 
   5   6  14        2.59        6.19      3.12 o 
   6   6  14        1.21       11.47      4.97 o 
   7   6  14       10.09        8.71      5.11 o 
   0   7  14       37.61       45.04      4.97 o 
   1   7  14        9.28       10.22      3.11 o 
   2   7  14        0.94       -3.32      3.32 o 
   3   7  14       10.89        4.84      4.56 o 
   4   7  14        6.03        7.46      4.70 o 
   5   7  14        1.76        1.11      4.56 o 
   0   8  14       13.74       13.96      4.01 o 
   1   8  14        6.90        9.81      4.15 o 
   2   0  15      164.17      189.76      4.56 o 
   4   0  15      115.72      106.67      3.68 o 
   6   0  15      400.56      403.19     12.85 o 
   8   0  15       49.47       36.20      5.80 o 
  10   0  15       59.13       65.77      7.60 o 
   1   1  15      390.15      373.51      4.77 o 
   2   1  15       41.25       41.13      1.67 o 
   3   1  15       62.35       60.72      1.87 o 
   4   1  15       52.89       51.28      3.52 o 
   5   1  15      438.65      452.45     17.55 o 
   6   1  15       26.65       42.37      3.91 o 
   7   1  15      219.00      212.45      6.82 o 
   8   1  15       37.41       43.32      4.35 o 
   9   1  15       39.90       46.19      4.63 o 
  10   1  15       17.27       10.18      8.29 o 
   1   2  15      108.49      114.20      2.20 o 
   2   2  15       79.68       76.36      2.65 o 
   3   2  15       28.15       29.48      1.35 o 
   4   2  15      157.06      155.97      3.31 o 
   5   2  15       13.55       12.25      2.10 o 
   6   2  15      100.17      106.65      4.96 o 
   7   2  15       19.52       15.82      3.47 o 
   8   2  15        6.94        8.15      2.95 o 
   9   2  15       31.95       42.03      4.52 o 
  10   2  15        2.54        3.63      2.61 o 
   1   3  15       89.97       82.68      2.11 o 
   2   3  15      179.53      174.96      2.77 o 
   3   3  15      189.57      186.93      2.32 o 
   4   3  15      647.59      658.84     11.56 o 
   5   3  15       34.53       35.46      3.95 o 
   6   3  15       34.10       34.97      3.06 o 
   7   3  15       14.06       13.87      2.71 o 
   8   3  15        2.58        2.61      2.09 o 
   9   3  15        1.85        3.24      2.73 o 
   1   4  15       26.34       25.83      2.09 o 
   2   4  15       33.63       33.29      1.95 o 
   3   4  15       42.16       42.44      4.11 o 
   4   4  15      168.43      160.28      4.78 o 
   5   4  15       69.82       80.07      3.96 o 
   6   4  15        5.17        8.30      2.44 o 
   7   4  15        3.34        3.97      2.12 o 
   8   4  15       37.28       46.02      5.11 o 
   9   4  15       15.21       15.95      6.01 o 
   1   5  15       19.50       18.60      2.19 o 
   2   5  15        1.82        0.92      1.47 o 
   3   5  15       37.56       35.83      4.21 o 
   4   5  15       86.94       99.00      5.10 o 
   5   5  15       21.69       22.36      3.54 o 
   6   5  15        0.34        3.79      2.98 o 
   7   5  15       48.39       58.86      7.32 o 
   8   5  15        4.68        6.77      5.25 o 
   1   6  15        4.21        0.82      1.89 o 
   2   6  15       47.14       49.33      5.39 o 
   3   6  15       21.84       25.27      3.58 o 
   4   6  15       68.10       87.45      5.23 o 
   5   6  15       17.36       26.25      5.46 o 
   6   6  15       38.12       50.71      7.05 o 
   7   6  15       14.98        6.22      5.25 o 
   1   7  15        5.54        4.02      2.26 o 
   2   7  15       11.95       10.36      3.87 o 
   3   7  15       10.17       11.71      3.50 o 
   4   7  15        4.53        0.28      4.15 o 
   5   7  15       16.38       20.45      5.53 o 
   0   0  16       60.49       56.79      4.15 o 
   2   0  16      631.82      664.72     17.69 o 
   4   0  16       65.12       76.55      5.94 o 
   6   0  16      441.57      490.80     14.51 o 
   8   0  16       13.95       16.86      5.11 o 
  10   0  16        4.54       -2.21      4.56 o 
   0   1  16      568.92      551.21      7.28 o 
   1   1  16       36.75       43.37      1.81 o 
   2   1  16      128.10      122.77      2.55 o 
   3   1  16      128.66      118.46      2.62 o 
   4   1  16       14.63       17.92      4.01 o 
   5   1  16       31.54       29.85      3.03 o 
   6   1  16      297.29      295.08      7.91 o 
   7   1  16       29.60       29.35      6.01 o 
   8   1  16        7.39        7.46      3.22 o 
   9   1  16        0.40        3.66      3.66 o 
  10   1  16        0.46        2.11      3.47 o 
   0   2  16      440.23      437.06     12.64 o 
   1   2  16       46.47       45.94      1.77 o 
   2   2  16        5.67        7.31      1.35 o 
   3   2  16       37.84       36.87      3.15 o 
   4   2  16      211.35      207.06      3.75 o 
   5   2  16       53.61       44.40      3.12 o 
   6   2  16      136.10      128.29      8.98 o 
   7   2  16        1.87        4.77      4.28 o 
   8   2  16       11.98       10.45      3.32 o 
   9   2  16        6.67        4.55      2.99 o 
  10   2  16        3.58        4.10      3.98 o 
   0   3  16       40.29       40.07      3.45 o 
   1   3  16       17.95       16.00      1.79 o 
   2   3  16      220.21      227.68      4.10 o 
   3   3  16       73.11       68.19      3.21 o 
   4   3  16      119.81      133.62      5.45 o 
   5   3  16       47.10       54.36      4.24 o 
   6   3  16        2.52        1.89      2.09 o 
   7   3  16        8.46       10.78      2.68 o 
   8   3  16       10.16       15.78      3.30 o 
   9   3  16        2.77        1.05      2.55 o 
   0   4  16        3.06        2.76      2.21 o 
   1   4  16      336.83      336.87     10.16 o 
   2   4  16       34.23       33.58      2.09 o 
   3   4  16       43.82       45.06      3.95 o 
   4   4  16       11.51        9.96      2.15 o 
   5   4  16       16.20       16.15      2.60 o 
   6   4  16       34.04       34.01      3.29 o 
   7   4  16        5.83        4.53      2.52 o 
   8   4  16        4.70        6.26      2.76 o 
   0   5  16       37.23       33.85      3.87 o 
   1   5  16       54.19       53.09      3.25 o 
   2   5  16        3.47        0.86      1.45 o 
   3   5  16        0.07        0.43      2.63 o 
   4   5  16        7.48        6.73      2.89 o 
   5   5  16       14.68       19.19      4.70 o 
   6   5  16       22.01       22.46      3.86 o 
   7   5  16       11.07       16.58      5.39 o 
   0   6  16       29.88       24.73      3.73 o 
   1   6  16       10.64        7.52      2.12 o 
   2   6  16        3.93        2.90      3.45 o 
   3   6  16       26.51       32.47      3.81 o 
   4   6  16        4.29       12.74      3.26 o 
   5   6  16        3.83        4.46      3.18 o 
   6   6  16        4.77        2.21      4.97 o 
   0   7  16       17.00       24.46      4.15 o 
   1   7  16        2.48       -1.38      3.18 o 
   2   7  16        1.84        0.14      3.73 o 
   3   7  16        6.13        6.79      4.35 o 
   4   7  16        2.50       -0.41      4.84 o 
   2   0  17      375.70      358.84      8.30 o 
   4   0  17      384.58      367.55     11.74 o 
   6   0  17      161.97      151.03      8.84 o 
   8   0  17       21.42       31.78      5.94 o 
  10   0  17       62.58       68.81      8.15 o 
   1   1  17       55.94       51.90      2.63 o 
   2   1  17      128.24      126.17      3.29 o 
   3   1  17      132.83      130.69      3.97 o 
   4   1  17      245.12      253.95      4.83 o 
   5   1  17      278.45      271.96      7.33 o 
   6   1  17       63.97       71.69     10.16 o 
   7   1  17       25.82       25.18      3.54 o 
   8   1  17       23.38       27.31      3.85 o 
   9   1  17       16.83       21.46      4.10 o 
  10   1  17        7.78        7.10      4.70 o 
   1   2  17        4.74        4.99      1.36 o 
   2   2  17       89.86       85.76      2.75 o 
   3   2  17      146.11      141.80      6.82 o 
   4   2  17      111.44      104.52      2.85 o 
   5   2  17       85.08       76.80      2.17 o 
   6   2  17       78.57       92.63      5.22 o 
   7   2  17       38.34       39.10      4.05 o 
   8   2  17        8.72        7.80      3.47 o 
   9   2  17        5.36        7.85      3.61 o 
   1   3  17       32.94       34.67      2.39 o 
   2   3  17       27.26       38.01      2.13 o 
   3   3  17      128.50      136.67      3.02 o 
   4   3  17       52.26       63.67      7.39 o 
   5   3  17       25.86       28.01      4.08 o 
   6   3  17       31.29       31.40      3.01 o 
   7   3  17        8.10        9.59      2.68 o 
   8   3  17       28.86       31.41      3.41 o 
   9   3  17        9.49       12.49      3.13 o 
   1   4  17      105.39      108.87      3.72 o 
   2   4  17       62.94       60.46      2.42 o 
   3   4  17       14.91       19.16      2.83 o 
   4   4  17       26.43       24.49      3.44 o 
   5   4  17       35.72       45.78      4.19 o 
   6   4  17       23.68       23.11      3.08 o 
   7   4  17        4.00        7.69      2.70 o 
   8   4  17       22.26       23.35      3.50 o 
   1   5  17       37.36       36.42      2.68 o 
   2   5  17       35.02       26.94      4.15 o 
   3   5  17       12.97        9.76      2.92 o 
   4   5  17       14.63       21.69      4.56 o 
   5   5  17       32.99       34.81      4.42 o 
   6   5  17       10.78       11.36      3.47 o 
   7   5  17       17.82       27.26      4.44 o 
   1   6  17        9.02        5.96      4.21 o 
   2   6  17       10.42       13.96      3.59 o 
   3   6  17        3.07        3.50      2.98 o 
   4   6  17       55.85       61.83      5.13 o 
   5   6  17        0.08        1.27      4.77 o 
   6   6  17       16.79       15.06      5.39 o 
   1   7  17        1.41        0.00      3.32 o 
   2   7  17        8.45        2.63      4.01 o 
   3   7  17       12.07        9.62      3.58 o 
   0   0  18      580.69      576.74     13.54 o 
   2   0  18      191.01      210.97      7.95 o 
   4   0  18       56.41       56.10      6.08 o 
   6   0  18        2.07        1.93      4.01 o 
   8   0  18        3.46        0.55      4.28 o 
   0   1  18      211.33      200.74      5.73 o 
   1   1  18       24.87       24.57      1.74 o 
   2   1  18       88.00       92.83      6.18 o 
   3   1  18       62.31       64.58      2.87 o 
   4   1  18       22.74       22.57      2.12 o 
   5   1  18       34.68       26.43      3.42 o 
   6   1  18       47.87       52.79      5.94 o 
   7   1  18       23.36       22.13      3.32 o 
   8   1  18       22.88       26.26      4.10 o 
   9   1  18        2.33        5.43      3.47 o 
   0   2  18      208.13      213.21      8.43 o 
   1   2  18      184.90      178.62      3.95 o 
   2   2  18       29.44       32.34      2.17 o 
   3   2  18      142.93      150.58      3.62 o 
   4   2  18       68.29       60.25      2.44 o 
   5   2  18       13.85       15.05      1.45 o 
   6   2  18      129.70      138.91      6.11 o 
   7   2  18       18.63       22.51      3.81 o 
   8   2  18       35.75       43.86      4.74 o 
   9   2  18        0.64       -0.47      3.36 o 
   0   3  18      147.86      132.65      5.67 o 
   1   3  18       14.27       12.54      4.63 o 
   2   3  18      158.38      160.68      3.73 o 
   3   3  18       29.29       29.30      2.08 o 
   4   3  18      117.83      114.28      6.29 o 
   5   3  18       23.49       20.14      3.22 o 
   6   3  18       32.03       34.68      3.89 o 
   7   3  18       14.65       20.19      3.14 o 
   8   3  18       11.25       14.89      3.14 o 
   0   4  18       12.89       10.22      2.76 o 
   1   4  18      100.82       98.01      5.04 o 
   2   4  18       37.82       41.15      2.20 o 
   3   4  18      105.26      104.33      5.05 o 
   4   4  18       29.38       33.38      3.71 o 
   5   4  18        1.73       -1.08      2.73 o 
   6   4  18       12.35       10.02      3.05 o 
   7   4  18        0.58        1.59      3.27 o 
   8   4  18        5.00        4.29      3.66 o 
   0   5  18       14.24       10.50      2.90 o 
   1   5  18        7.24        5.85      2.14 o 
   2   5  18       17.57       13.88      3.39 o 
   3   5  18       17.20       17.12      4.21 o 
   4   5  18       12.37       11.72      4.49 o 
   5   5  18        0.55        2.62      3.94 o 
   6   5  18        0.22       -0.23      2.98 o 
   7   5  18        2.34        7.71      3.64 o 
   0   6  18        9.51        8.71      3.04 o 
   1   6  18        0.89        1.38      3.04 o 
   2   6  18       17.80       16.44      4.15 o 
   3   6  18       16.32       20.48      3.55 o 
   4   6  18        1.05        0.80      2.91 o 
   5   6  18       14.90       12.03      3.71 o 
   0   7  18       19.53       22.80      4.01 o 
   1   7  18        0.88       -3.45      3.45 o 
   2   7  18        5.83        2.21      3.87 o 
   2   0  19      227.38      228.53      5.82 o 
   4   0  19       99.50       82.77      6.91 o 
   6   0  19       74.81       67.57      7.05 o 
   8   0  19       28.12       26.39      5.94 o 
   1   1  19      139.06      134.16      3.26 o 
   2   1  19      196.43      199.19      4.38 o 
   3   1  19       14.49       16.98      2.57 o 
   4   1  19      155.91      165.23      5.87 o 
   5   1  19       13.07       13.97      2.03 o 
   6   1  19        2.23        5.11      4.42 o 
   7   1  19       19.92       24.53      3.72 o 
   8   1  19        4.78        5.76      2.94 o 
   9   1  19       13.92       18.55      7.32 o 
   1   2  19      121.22      120.30      3.56 o 
   2   2  19        0.62        1.15      1.54 o 
   3   2  19       35.41       38.40      3.07 o 
   4   2  19        4.84        3.94      1.42 o 
   5   2  19       35.20       35.04      3.95 o 
   6   2  19       44.91       48.60      4.54 o 
   7   2  19       21.86       18.86      3.81 o 
   8   2  19       15.25       13.94      5.32 o 
   9   2  19        1.67        5.43      3.76 o 
   1   3  19       15.76       13.63      1.95 o 
   2   3  19       12.68       15.36      2.71 o 
   3   3  19       66.71       65.87      2.44 o 
   4   3  19       15.44       13.97      4.42 o 
   5   3  19        7.03        6.99      7.05 o 
   6   3  19        0.75        3.11      2.93 o 
   7   3  19        9.54       10.54      2.72 o 
   8   3  19       25.14       27.27      4.97 o 
   1   4  19       18.34       21.15      2.36 o 
   2   4  19       38.12       41.43      2.33 o 
   3   4  19      110.58      119.28      5.94 o 
   4   4  19       16.73       15.36      3.35 o 
   5   4  19        2.27        0.72      2.48 o 
   6   4  19        7.45        5.70      3.26 o 
   7   4  19        8.11       14.28      6.22 o 
   1   5  19       12.49       14.37      2.16 o 
   2   5  19       46.63       37.18      3.85 o 
   3   5  19        8.50       10.26      3.12 o 
   4   5  19        3.48        3.53      4.21 o 
   5   5  19        4.46        1.58      4.28 o 
   6   5  19        4.50        0.41      4.63 o 
   1   6  19       11.33        8.29      3.45 o 
   2   6  19        3.25        6.38      3.07 o 
   3   6  19        4.51        9.27      3.35 o 
   4   6  19        2.51        0.64      6.49 o 
   0   0  20      237.61      248.85      8.57 o 
   2   0  20       90.42      108.10      4.25 o 
   4   0  20      269.65      230.48      9.53 o 
   6   0  20        7.85       14.37      4.84 o 
   8   0  20        5.19        9.67      5.11 o 
   0   1  20      191.70      186.98      5.35 o 
   1   1  20       31.47       30.98      2.41 o 
   2   1  20        8.90       11.60      1.91 o 
   3   1  20      154.81      141.22      4.01 o 
   4   1  20       61.30       58.96      5.95 o 
   5   1  20       26.58       24.59      2.29 o 
   6   1  20        0.12       -1.11      2.77 o 
   7   1  20        7.21        4.41      2.91 o 
   8   1  20       12.91       15.29      6.56 o 
   0   2  20       15.67       15.56      2.59 o 
   1   2  20       31.26       28.16      2.27 o 
   2   2  20      392.69      384.10      6.29 o 
   3   2  20       19.84       25.78      2.20 o 
   4   2  20       36.59       34.80      2.32 o 
   5   2  20       35.51       40.35      4.20 o 
   6   2  20        0.36        4.49      2.93 o 
   7   2  20       50.62       58.74      5.23 o 
   8   2  20       23.98       28.22      8.08 o 
   0   3  20       13.90       19.21      3.32 o 
   1   3  20      101.64      100.93      3.42 o 
   2   3  20      122.35      121.69      7.79 o 
   3   3  20       20.96       19.09      1.75 o 
   4   3  20       44.31       46.64      4.27 o 
   5   3  20        0.62       -0.27      2.83 o 
   6   3  20        6.28        4.21      2.87 o 
   7   3  20        9.06        8.78      3.14 o 
   8   3  20        1.48        3.99      6.70 o 
   0   4  20       65.28       66.74      4.97 o 
   1   4  20        0.38        3.34      1.69 o 
   2   4  20       23.42       23.64      4.95 o 
   3   4  20       21.27       23.20      3.12 o 
   4   4  20        1.06       -2.13      3.94 o 
   5   4  20        1.94        2.61      2.97 o 
   6   4  20        2.03       -2.88      3.08 o 
   7   4  20        0.65       -1.63      3.25 o 
   0   5  20       15.35       14.51      3.32 o 
   1   5  20       29.18       38.10      8.98 o 
   2   5  20       10.26       17.04      3.04 o 
   3   5  20        4.58        6.70      3.59 o 
   4   5  20       11.70       11.50      3.42 o 
   5   5  20        2.89       -1.74      2.99 o 
   6   5  20        5.89       10.69      3.75 o 
   0   6  20       42.59       42.42      4.42 o 
   1   6  20       18.80       17.96      4.01 o 
   2   6  20       10.83       15.59      3.39 o 
   3   6  20        4.55        0.56      3.04 o 
   4   6  20       10.56        7.06      3.48 o 
   2   0  21       38.63       40.79      3.30 o 
   4   0  21       48.26       61.99      7.95 o 
   6   0  21        6.06        8.71      4.70 o 
   8   0  21        2.51       10.64      4.42 o 
   1   1  21       68.15       61.23      2.61 o 
   2   1  21       14.28       12.54      1.80 o 
   3   1  21       52.95       52.60      3.00 o 
   4   1  21       15.43       16.31      2.44 o 
   5   1  21        6.43        2.95      2.26 o 
   6   1  21       13.31       14.60      2.11 o 
   7   1  21       12.65       13.80      3.42 o 
   8   1  21        0.75        4.44      3.94 o 
   1   2  21       28.23       28.85      2.35 o 
   2   2  21      118.55      130.30      3.87 o 
   3   2  21        4.31        3.50      1.59 o 
   4   2  21        8.15        8.91      1.67 o 
   5   2  21        2.83        1.68      5.46 o 
   6   2  21        4.07        7.72      2.92 o 
   7   2  21        7.89       12.16      3.13 o 
   8   2  21        7.12       10.06      3.90 o 
   1   3  21        1.58        4.76      2.91 o 
   2   3  21       59.72       59.71      4.47 o 
   3   3  21        4.70        3.28      2.39 o 
   4   3  21       18.62       17.01      3.17 o 
   5   3  21        4.14       -2.76      2.76 o 
   6   3  21        2.05        4.48      3.25 o 
   7   3  21       10.22       16.16      3.96 o 
   1   4  21       52.50       50.98      3.10 o 
   2   4  21       20.86       23.47      3.37 o 
   3   4  21       50.22       60.74      4.61 o 
   4   4  21        4.26        6.06      2.98 o 
   5   4  21        5.86        3.83      3.15 o 
   6   4  21        1.88       -2.58      2.69 o 
   1   5  21        6.04       11.13      2.79 o 
   2   5  21        4.17        2.58      3.59 o 
   3   5  21        6.91        6.32      2.67 o 
   4   5  21       30.35       26.20      3.86 o 
   5   5  21        0.62       -2.51      3.32 o 
   1   6  21        4.28        4.15      3.59 o 
   2   6  21        3.64        4.16      2.73 o 
   3   6  21        1.09        6.36      4.28 o 
   0   0  22        0.42        0.97      2.90 o 
   2   0  22       18.00       24.12      4.56 o 
   4   0  22       43.52       46.64      3.65 o 
   6   0  22       11.70        4.97      4.70 o 
   8   0  22        2.50        9.67      4.56 o 
   0   1  22       49.67       52.37      3.70 o 
   1   1  22        8.47        6.94      1.94 o 
   2   1  22       17.61       20.33      2.05 o 
   3   1  22       31.02       30.00      3.15 o 
   4   1  22       28.43       25.43      2.57 o 
   5   1  22        8.18        9.38      1.91 o 
   6   1  22        1.53        2.53      3.17 o 
   7   1  22        2.24        6.07      3.51 o 
   8   1  22        6.48        5.67      3.81 o 
   0   2  22       66.37       69.73      3.98 o 
   1   2  22       13.24       13.68      1.91 o 
   2   2  22       33.13       34.01      2.55 o 
   3   2  22        5.08        2.83      1.80 o 
   4   2  22       39.63       37.89      2.60 o 
   5   2  22       23.47       32.53      4.28 o 
   6   2  22       20.77       26.18      4.09 o 
   7   2  22        5.14        5.96      4.49 o 
   0   3  22      112.41      117.48      4.98 o 
   1   3  22        7.00       12.29      2.32 o 
   2   3  22        3.51        7.23      1.87 o 
   3   3  22       19.10       20.40      3.52 o 
   4   3  22       10.83        9.55      3.18 o 
   5   3  22        2.83        3.39      3.12 o 
   6   3  22        6.06        6.56      6.15 o 
   7   3  22        1.13        1.60      3.37 o 
   0   4  22       69.82       63.97      5.11 o 
   1   4  22        5.66        8.17      1.91 o 
   2   4  22       11.25       16.31      3.32 o 
   3   4  22        0.49        4.72      2.99 o 
   4   4  22        0.30        1.11      2.91 o 
   5   4  22        3.97        2.14      4.56 o 
   6   4  22       19.07       20.79      4.44 o 
   0   5  22       31.58       38.00      4.15 o 
   1   5  22        7.54       12.29      2.79 o 
   2   5  22        8.75        6.95      2.98 o 
   3   5  22        1.12        1.78      5.67 o 
   4   5  22        0.07       -0.60      3.18 o 
   1   6  22        0.17       -1.52      4.84 o 
   2   0  23      124.74      112.17      4.92 o 
   4   0  23       32.47       30.33      3.94 o 
   6   0  23        2.45        3.32      4.84 o 
   1   1  23       27.95       29.49      2.27 o 
   2   1  23       63.85       58.87      4.43 o 
   3   1  23        4.34        1.66      1.72 o 
   4   1  23       46.76       48.58      3.10 o 
   5   1  23       12.82       11.12      2.11 o 
   6   1  23        5.18        6.93      6.49 o 
   7   1  23        2.90       -1.70      3.40 o 
   1   2  23       25.70       30.14      2.37 o 
   2   2  23       14.64       17.39      2.29 o 
   3   2  23        1.67        2.98      1.80 o 
   4   2  23        1.28        5.56      2.78 o 
   5   2  23        1.52        6.85      3.36 o 
   6   2  23        4.67        9.26      3.50 o 
   7   2  23        0.74        2.00      3.61 o 
   1   3  23       20.79       17.22      2.76 o 
   2   3  23       12.54       13.60      3.11 o 
   3   3  23        6.83       10.71      3.09 o 
   4   3  23        7.58        3.96      3.12 o 
   5   3  23        4.06        4.42      3.17 o 
   6   3  23       11.18       14.22      6.56 o 
   1   4  23        9.90       11.32      2.03 o 
   2   4  23        0.08        1.54      2.79 o 
   3   4  23       18.71       17.82      3.47 o 
   4   4  23        3.81        3.44      2.78 o 
   5   4  23       11.30        9.89      3.80 o 
   1   5  23        6.15        2.29      3.80 o 
   2   5  23        0.18        2.12      2.88 o 
   3   5  23        5.50        9.43      3.45 o 
   0   0  24       10.78       10.92      3.73 o 
   2   0  24        8.66       16.04      4.35 o 
   4   0  24       11.54       19.76      3.04 o 
   6   0  24       17.36       21.84      3.24 o 
   0   1  24        3.26        1.53      2.22 o 
   1   1  24        3.85        2.06      1.67 o 
   2   1  24        3.18        4.65      1.93 o 
   3   1  24       40.42       42.87      2.63 o 
   4   1  24       10.00       15.65      2.92 o 
   5   1  24        0.70        1.46      1.97 o 
   6   1  24        0.90       -1.17      3.22 o 
   0   2  24      160.38      150.18      5.67 o 
   1   2  24        6.01        3.46      1.73 o 
   2   2  24       49.36       50.78      2.77 o 
   3   2  24       20.06       24.85      2.44 o 
   4   2  24        5.06        8.26      3.32 o 
   5   2  24        1.84        5.84      7.39 o 
   6   2  24       41.06       60.19      8.71 o 
   0   3  24       32.61       40.23      3.65 o 
   1   3  24        6.04        7.44      1.88 o 
   2   3  24        0.66       -0.21      1.71 o 
   3   3  24        5.55        6.18      2.97 o 
   4   3  24        5.14        8.30      5.60 o 
   5   3  24        3.86        5.50      3.44 o 
   0   4  24        5.99        5.21      4.08 o 
   1   4  24        6.26        6.21      2.00 o 
   2   4  24       10.84        9.89      2.98 o 
   3   4  24       12.49       14.47      3.58 o 
   4   4  24        0.77        5.09      3.28 o 
   0   5  24        5.11        4.51      4.08 o 
   1   5  24        2.11        2.19      2.80 o 
   2   5  24        4.78        8.15      5.67 o 
   2   0  25       28.07       29.78      6.77 o 
   4   0  25       27.31       25.61      3.39 o 
   6   0  25        7.72       12.52      3.09 o 
   1   1  25       23.99       24.92      2.34 o 
   2   1  25       16.48       16.60      2.45 o 
   3   1  25        1.29        2.68      1.69 o 
   4   1  25       30.78       32.35      2.57 o 
   5   1  25        6.32        1.91      2.85 o 
   6   1  25        5.96        2.51      4.49 o 
   1   2  25       22.50       25.68      2.45 o 
   2   2  25        7.82       14.20      2.10 o 
   3   2  25       10.72       12.76      2.29 o 
   4   2  25        0.08       -0.46      5.32 o 
   5   2  25        3.14       -3.17      3.17 o 
   1   3  25       19.86       18.99      2.20 o 
   2   3  25       17.04       18.98      3.37 o 
   3   3  25        4.94        6.90      5.53 o 
   4   3  25       21.27       22.94      4.01 o 
   1   4  25        5.04        5.41      2.48 o 
   2   4  25       10.82       13.28      3.39 o 
   3   4  25       16.43       23.94      4.15 o 
   0   0  26        5.29        4.28      4.15 o 
   2   0  26       21.78       22.25      3.34 o 
   4   0  26        1.11        3.33      2.71 o 
   0   1  26       37.67       38.88      4.08 o 
   1   1  26        1.61        1.28      1.92 o 
   2   1  26        3.15        5.94      1.89 o 
   3   1  26       28.40       34.45      2.59 o 
   4   1  26        1.61       -1.63      1.63 o 
   5   1  26        6.17        4.07      2.68 o 
   0   2  26       48.01       57.21      5.39 o 
   1   2  26       32.70       39.78      2.79 o 
   2   2  26       46.69       50.95      2.94 o 
   3   2  26       13.59       11.65      2.75 o 
   4   2  26        0.49        3.38      3.26 o 
   0   3  26        3.83        3.16      2.68 o 
   1   3  26        2.40        5.01      1.94 o 
   2   3  26        2.81        9.50      2.84 o 
   3   3  26        4.43        8.18      3.38 o 
   0   4  26       13.33       21.31      3.26 o 
   1   4  26       12.64       16.17      2.93 o 
   2   0  27        5.31        2.64      2.78 o 
   4   0  27       46.92       42.49      5.25 o 
   1   1  27        5.99        7.71      2.12 o 
   2   1  27       27.85       29.09      2.66 o 
   3   1  27        8.05       10.89      2.15 o 
   4   1  27        8.72       10.47      2.89 o 
   1   2  27        5.82       11.56      2.24 o 
   2   2  27        0.72        6.87      2.35 o 
   3   2  27        0.28        0.31      2.74 o 
   1   3  27        7.32       10.05      2.14 o 
   2   3  27        3.01        4.46      2.73 o 
   0   0  28       20.49       22.94      5.39 o 
   2   0  28        1.31        3.56      2.97 o 
   0   1  28       16.53       14.46      3.22 o 
   1   1  28        8.10       11.40      2.38 o 
   2   1  28       22.76       32.54      2.75 o 
   3   1  28        5.74        3.04      2.10 o 
   0   2  28       41.26       42.67      4.25 o 
   1   2  28       42.24       67.03      3.46 o 
   2   2  28       14.73       18.14      3.80 o 
                                                 
