# Supplementary material for: Crystal structures of methyl 3-phenyl-4,5-di­hydro-1H,3H-benzo[4,5]imidazo[2,1-c][1,4]oxazepine-4-carboxyl­ate and methyl 1-methyl-3-phenyl-4,5-di­hydro-1H,3H-benzo[4,5]imidazo[2,1-c][1,4]oxazepine-4-carboxyl­ate
Source: Acta Crystallogr Sect E Struct Rep Online. 2014 Oct 8;70(Pt 11):316–8. doi: 10.1107/S1600536814021655 (PMC4257324; doi:10.1107/S1600536814021655)
Supplement: Supplementary file 3 [file e-70-00316-IIsup3.hkl]

# 
# h,k,l, Fc-squared, Fo-squared, sigma(Fo-squared) and status flag 
# 
data_II
_shelx_title ' ASPSR4 in P2(1)2(1)2(1)' 
_shelx_refln_list_code          4 
_shelx_F_calc_maximum      124.43 
_exptl_crystal_F_000       712.00 
_reflns_d_resolution_high  0.7754 
 
loop_ 
 _symmetry_equiv_pos_as_xyz 
 'x, y, z' 
 '-x+1/2, -y, z+1/2' 
 'x+1/2, -y+1/2, -z' 
 '-x, y+1/2, -z+1/2' 
 
_cell_length_a     9.1115 
_cell_length_b     9.6470 
_cell_length_c    19.4856 
_cell_angle_alpha  90.000 
_cell_angle_beta   90.000 
_cell_angle_gamma  90.000 
 
_shelx_F_squared_multiplier     1.000 
 
loop_ 
 _refln_index_h 
 _refln_index_k 
 _refln_index_l 
 _refln_F_squared_calc 
 _refln_F_squared_meas 
 _refln_F_squared_sigma 
 _refln_observed_status 
   2   0   0      318.15      316.24      3.95 o 
   4   0   0     1214.29     1229.05     12.69 o 
   6   0   0       82.90       83.76      2.36 o 
   8   0   0       81.41       77.93      4.25 o 
  10   0   0       70.45       74.87      4.97 o 
   1   1   0     6252.98     5975.56     38.98 o 
   2   1   0     1026.27     1059.40      8.00 o 
   3   1   0      959.69      989.04      6.96 o 
   4   1   0       48.39       44.93      1.48 o 
   5   1   0      156.19      169.08      2.18 o 
   6   1   0        8.47        5.13      0.90 o 
   7   1   0        5.06        3.91      1.33 o 
   8   1   0       25.07       22.45      2.02 o 
   9   1   0       19.75       20.72      2.31 o 
  10   1   0        0.01        4.64      2.17 o 
  11   1   0      143.00      160.52      8.63 o 
   0   2   0     9913.29    10110.95     72.50 o 
   1   2   0     7688.23     7463.93     42.33 o 
   2   2   0       96.01      124.79      1.90 o 
   3   2   0     3251.99     3272.97     22.27 o 
   4   2   0        8.50       10.52      0.75 o 
   5   2   0      376.64      387.91      4.00 o 
   6   2   0      652.87      657.14      5.74 o 
   7   2   0       23.22       24.87      1.84 o 
   8   2   0       15.98       14.83      2.52 o 
   9   2   0      197.35      210.08      5.69 o 
  10   2   0        0.46        9.01      2.56 o 
  11   2   0       11.35       16.21      3.29 o 
   1   3   0       80.65       85.18      1.29 o 
   2   3   0       56.64       68.90      1.48 o 
   3   3   0       42.64       39.68      1.10 o 
   4   3   0      260.83      291.38      3.25 o 
   5   3   0       37.91       31.94      1.30 o 
   6   3   0        3.68        4.06      0.93 o 
   7   3   0       96.37      102.57      3.57 o 
   8   3   0      545.62      541.04      8.19 o 
   9   3   0       43.43       38.70      4.96 o 
  10   3   0        4.47        3.45      2.61 o 
  11   3   0        0.86        2.10      3.24 o 
   0   4   0      783.35      777.91     10.34 o 
   1   4   0      643.57      687.22      6.26 o 
   2   4   0     2683.23     2797.64     21.50 o 
   3   4   0     3938.80     4157.35     32.85 o 
   4   4   0      928.92      919.48      8.25 o 
   5   4   0       20.99       17.14      1.27 o 
   6   4   0        1.66       -0.41      1.26 o 
   7   4   0        9.47        7.04      2.35 o 
   8   4   0      295.95      292.46      6.14 o 
   9   4   0        0.06       -2.17      2.17 o 
  10   4   0        4.42       -1.55      3.13 o 
  11   4   0        1.62        4.07      3.51 o 
   1   5   0        8.71       13.23      1.13 o 
   2   5   0        0.60        1.91      0.98 o 
   3   5   0       24.87       24.46      1.46 o 
   4   5   0        0.79        3.26      1.01 o 
   5   5   0       69.32       57.58      2.31 o 
   6   5   0      133.85      123.92      3.66 o 
   7   5   0        1.45       -1.28      2.25 o 
   8   5   0      117.60      108.22      4.40 o 
   9   5   0      100.24      109.51      4.87 o 
  10   5   0        8.39       19.01      3.23 o 
   0   6   0        7.71        8.99      1.96 o 
   1   6   0        0.31        1.61      1.03 o 
   2   6   0      475.70      481.65      5.92 o 
   3   6   0       59.05       55.14      2.15 o 
   4   6   0       48.07       42.88      2.26 o 
   5   6   0        8.76       10.23      1.64 o 
   6   6   0      125.84      128.94      4.59 o 
   7   6   0        0.00       -2.50      2.50 o 
   8   6   0       69.04       71.63      4.23 o 
   9   6   0       69.18       63.95      4.21 o 
  10   6   0        0.07       -0.01      2.90 o 
   1   7   0      146.05      138.89      3.25 o 
   2   7   0       12.01        7.67      1.53 o 
   3   7   0        1.85       -0.14      1.54 o 
   4   7   0       99.97      102.17      3.47 o 
   5   7   0       19.76       17.83      2.23 o 
   6   7   0       52.57       48.20      3.92 o 
   7   7   0        1.02       -0.39      2.78 o 
   8   7   0       36.24       26.20      3.68 o 
   9   7   0       17.59       21.20      3.37 o 
   0   8   0       87.68       79.96      4.31 o 
   1   8   0      115.71      115.20      3.39 o 
   2   8   0        4.74        4.59      1.96 o 
   3   8   0      196.95      187.39      4.49 o 
   4   8   0      183.02      186.61      4.94 o 
   5   8   0        1.15        0.20      2.13 o 
   6   8   0        5.62        3.65      2.92 o 
   7   8   0        3.67       -2.11      3.03 o 
   8   8   0        2.91        3.39      3.31 o 
   9   8   0        7.57       16.03      8.50 o 
   1   9   0       66.54       71.34      3.50 o 
   2   9   0       84.97       77.27      3.90 o 
   3   9   0        4.06        6.02      2.09 o 
   4   9   0       59.68       57.78      3.34 o 
   5   9   0        5.88        5.69      2.66 o 
   6   9   0        1.16        0.39      3.22 o 
   7   9   0       21.39       29.01      5.00 o 
   8   9   0        2.81       -1.50      5.67 o 
   0  10   0        8.60        4.97      3.85 o 
   1  10   0       23.66       19.49      3.34 o 
   2  10   0       51.57       50.67      3.88 o 
   3  10   0       51.63       45.05      3.78 o 
   4  10   0       15.83       17.11      3.23 o 
   5  10   0        1.89       -2.51      3.32 o 
   6  10   0       25.91       33.38      4.88 o 
   1  11   0        4.51        1.21      2.90 o 
   2  11   0        7.18       12.73      3.29 o 
   3  11   0        0.00        2.05      3.09 o 
   4  11   0        2.79        4.90      3.73 o 
   5  11   0       64.91       77.93      7.18 o 
   0  12   0        0.22       -1.95      4.25 o 
   1  12   0        0.28       -1.87      2.90 o 
   2  12   0        5.49        3.50      3.28 o 
   3  12   0        3.26        6.93      5.24 o 
   1   0   1     4371.91     3826.44     85.72 o 
   2   0   1     9635.22     8949.18     59.40 o 
   3   0   1     1337.69     1214.34      9.23 o 
   4   0   1      163.13      157.45      2.12 o 
   5   0   1      398.15      422.88      3.91 o 
   6   0   1      145.78      158.23      2.18 o 
   7   0   1      114.61      121.12      2.45 o 
   8   0   1       85.94       83.97      2.97 o 
   9   0   1      154.90      159.84      4.20 o 
  10   0   1       44.78       49.39      3.08 o 
  11   0   1       26.54       32.23      3.90 o 
 -11   1   1       22.93       36.70      6.37 o 
 -10   1   1      215.99      232.73      5.42 o 
  -9   1   1      158.32      156.50      4.23 o 
  -8   1   1        1.81       -0.28      1.49 o 
  -7   1   1       57.35       55.98      2.25 o 
  -6   1   1       11.41       11.77      0.93 o 
  -5   1   1       71.87       70.22      1.44 o 
  -4   1   1      287.02      279.89      2.57 o 
  -3   1   1     1649.41     1590.73      9.96 o 
  -2   1   1     5228.32     5044.21     32.24 o 
  -1   1   1     6644.87     6569.49     39.37 o 
   0   1   1     1600.96     1486.39     21.85 o 
   1   1   1     6641.61     6594.87     56.28 o 
   2   1   1     5230.79     5038.72     30.67 o 
   3   1   1     1649.54     1597.22     11.42 o 
   4   1   1      287.17      279.56      2.99 o 
   5   1   1       71.46       68.40      1.66 o 
   6   1   1       11.36        9.98      0.98 o 
   7   1   1       57.35       57.08      2.30 o 
   8   1   1        1.81       -1.45      1.45 o 
   9   1   1      158.58      154.31      4.20 o 
  10   1   1      216.12      240.25      5.64 o 
  11   1   1       22.93       42.02      4.90 o 
 -11   2   1       13.22       11.56      4.46 o 
 -10   2   1      119.57      122.27      4.79 o 
  -9   2   1       24.70       29.96      2.83 o 
  -8   2   1       51.40       51.35      2.96 o 
  -7   2   1      191.58      180.83      3.56 o 
  -6   2   1      126.07      133.22      2.03 o 
  -5   2   1      263.86      280.13      2.85 o 
  -4   2   1      131.90      154.02      2.08 o 
  -3   2   1      548.49      535.12      4.49 o 
  -2   2   1    15483.65    14957.09     87.50 o 
  -1   2   1     3416.50     3220.68     17.37 o 
   0   2   1      491.35      502.87      3.13 o 
   1   2   1     3417.95     3226.05     20.75 o 
   2   2   1    15482.37    14920.01    106.58 o 
   3   2   1      548.04      535.46      6.08 o 
   4   2   1      131.69      150.31      2.03 o 
   5   2   1      264.32      277.43      3.12 o 
   6   2   1      126.00      136.03      2.27 o 
   7   2   1      192.01      185.11      3.82 o 
   8   2   1       51.41       46.93      3.28 o 
   9   2   1       24.68       27.02      2.56 o 
  10   2   1      119.65      124.88      4.65 o 
  11   2   1       13.21       13.77      3.30 o 
 -11   3   1       19.99       17.73      4.72 o 
 -10   3   1       47.99       43.22      3.62 o 
  -9   3   1       38.38       38.01      2.92 o 
  -8   3   1       89.42      102.26      3.93 o 
  -7   3   1       42.11       36.08      2.25 o 
  -6   3   1      174.92      175.93      2.51 o 
  -5   3   1        5.67        4.76      0.88 o 
  -4   3   1      456.44      471.55      4.53 o 
  -3   3   1      258.51      264.05      2.90 o 
  -2   3   1     2094.46     2114.99     14.04 o 
  -1   3   1       56.13       57.99      1.25 o 
   0   3   1      709.91      706.24      5.37 o 
   1   3   1       56.12       58.51      1.19 o 
   2   3   1     2092.69     2128.10     18.31 o 
   3   3   1      258.85      266.61      2.81 o 
   4   3   1      456.79      467.52      4.68 o 
   5   3   1        5.71        5.16      0.88 o 
   6   3   1      175.37      177.81      2.65 o 
   7   3   1       42.24       37.29      2.65 o 
   8   3   1       89.44      100.85      3.80 o 
   9   3   1       38.35       42.87      3.59 o 
  10   3   1       47.97       50.79      3.73 o 
  11   3   1       19.99       22.86      3.81 o 
 -11   4   1        0.96        0.49      3.02 o 
 -10   4   1        3.06       -0.87      2.65 o 
  -9   4   1       11.66       11.48      3.97 o 
  -8   4   1       59.24       62.86      3.40 o 
  -7   4   1        5.08        8.24      2.02 o 
  -6   4   1       78.64       74.23      2.66 o 
  -5   4   1       70.13       65.71      2.10 o 
  -4   4   1       71.32       85.31      2.29 o 
  -3   4   1      900.57      889.88      7.92 o 
  -2   4   1      679.89      687.05      6.57 o 
  -1   4   1     2222.24     2220.48     17.50 o 
   0   4   1      658.69      632.95      6.26 o 
   1   4   1     2224.13     2250.51     16.69 o 
   2   4   1      680.05      690.68      6.74 o 
   3   4   1      900.63      880.60      7.43 o 
   4   4   1       71.57       85.34      1.97 o 
   5   4   1       70.13       72.90      2.67 o 
   6   4   1       78.44       73.47      2.80 o 
   7   4   1        5.04        9.29      2.18 o 
   8   4   1       59.27       61.63      3.32 o 
   9   4   1       11.66        8.68      2.52 o 
  10   4   1        3.09        0.97      5.14 o 
  11   4   1        0.96        0.21      3.31 o 
 -10   5   1       21.20       26.14      3.45 o 
  -9   5   1        4.64        2.00      3.28 o 
  -8   5   1       28.85       27.15      2.85 o 
  -7   5   1      162.05      148.74      5.45 o 
  -6   5   1       64.84       56.84      3.22 o 
  -5   5   1      108.46      111.42      3.00 o 
  -4   5   1       31.49       34.60      1.76 o 
  -3   5   1      134.05      133.49      2.63 o 
  -2   5   1      925.82      923.85      8.91 o 
  -1   5   1      118.88      134.24      2.65 o 
   0   5   1       39.08       39.24      1.66 o 
   1   5   1      118.56      128.16      2.32 o 
   2   5   1      926.31      912.67      8.63 o 
   3   5   1      134.00      138.30      2.88 o 
   4   5   1       31.61       36.74      1.72 o 
   5   5   1      108.59      113.34      3.04 o 
   6   5   1       64.82       57.44      2.81 o 
   7   5   1      161.97      161.41      4.98 o 
   8   5   1       29.03       27.55      2.99 o 
   9   5   1        4.64        6.93      2.98 o 
  10   5   1       21.24       18.98      5.31 o 
 -10   6   1       14.63       20.16      4.16 o 
  -9   6   1        2.06        3.20      4.08 o 
  -8   6   1       16.37       12.51      3.14 o 
  -7   6   1        3.60       -2.61      2.61 o 
  -6   6   1       21.57       15.96      2.54 o 
  -5   6   1       38.81       35.53      2.17 o 
  -4   6   1      165.84      164.37      3.76 o 
  -3   6   1      729.72      747.01      8.41 o 
  -2   6   1      170.60      182.85      3.61 o 
  -1   6   1      465.92      468.07      5.45 o 
   0   6   1     1877.28     1856.39     16.18 o 
   1   6   1      465.57      471.30      5.75 o 
   2   6   1      170.62      178.70      3.25 o 
   3   6   1      730.14      755.20      8.41 o 
   4   6   1      165.32      162.18      3.32 o 
   5   6   1       38.84       34.81      2.31 o 
   6   6   1       21.59       14.10      2.50 o 
   7   6   1        3.59        0.83      2.55 o 
   8   6   1       16.39       11.39      2.63 o 
   9   6   1        2.06        0.85      2.54 o 
  10   6   1       14.63       17.83      4.26 o 
  -9   7   1       10.93       15.14      3.30 o 
  -8   7   1        0.80        0.10      3.57 o 
  -7   7   1       24.76       19.73      3.40 o 
  -6   7   1      105.73       87.05      4.41 o 
  -5   7   1       29.76       27.11      3.16 o 
  -4   7   1      126.33      118.29      3.66 o 
  -3   7   1       91.39       99.54      3.23 o 
  -2   7   1      293.81      298.18      4.82 o 
  -1   7   1       36.15       32.24      2.00 o 
   0   7   1        3.03       -0.47      1.19 o 
   1   7   1       36.17       31.66      1.88 o 
   2   7   1      294.21      298.85      4.62 o 
   3   7   1       91.46       97.42      3.11 o 
   4   7   1      126.48      113.61      3.76 o 
   5   7   1       29.75       30.09      2.51 o 
   6   7   1      105.68       90.75      4.89 o 
   7   7   1       24.88       22.65      3.46 o 
   8   7   1        0.79       -2.39      2.39 o 
   9   7   1       10.96       15.99      3.28 o 
  -8   8   1       18.35       11.00      3.64 o 
  -7   8   1       15.86       17.06      3.50 o 
  -6   8   1       31.06       26.54      3.63 o 
  -5   8   1       23.78       18.39      2.75 o 
  -4   8   1      201.52      204.34      5.15 o 
  -3   8   1       16.34       14.42      2.09 o 
  -2   8   1       81.86       70.20      3.48 o 
  -1   8   1       78.74       76.80      3.03 o 
   0   8   1      176.38      175.92      4.20 o 
   1   8   1       78.70       76.88      3.31 o 
   2   8   1       81.77       79.56      3.64 o 
   3   8   1       16.41       15.51      2.21 o 
   4   8   1      201.29      195.67      4.79 o 
   5   8   1       23.88       16.57      2.74 o 
   6   8   1       31.05       26.03      3.52 o 
   7   8   1       15.85       10.24      3.45 o 
   8   8   1       18.32       15.73      3.73 o 
  -8   9   1       10.44       19.94      4.81 o 
  -7   9   1        2.56        0.33      4.06 o 
  -6   9   1       26.74       23.23      3.79 o 
  -5   9   1        1.16        2.06      2.63 o 
  -4   9   1       11.74        6.35      2.55 o 
  -3   9   1       69.25       75.00      3.82 o 
  -2   9   1      182.50      184.68      5.24 o 
  -1   9   1      101.62      104.58      4.24 o 
   0   9   1       11.40       10.52      2.30 o 
   1   9   1      101.31      102.86      4.01 o 
   2   9   1      182.64      185.41      5.26 o 
   3   9   1       69.43       64.89      3.80 o 
   4   9   1       11.81       12.79      2.35 o 
   5   9   1        1.16        0.33      2.40 o 
   6   9   1       26.76       17.74      3.98 o 
   7   9   1        2.57        2.54      3.84 o 
   8   9   1       10.42       15.38      4.67 o 
  -6  10   1       12.14       16.49      5.16 o 
  -5  10   1        4.57        1.38      2.73 o 
  -4  10   1       12.93       16.35      3.21 o 
  -3  10   1       14.86       18.06      3.18 o 
  -2  10   1       54.94       52.57      4.35 o 
  -1  10   1       15.31       14.25      3.42 o 
   0  10   1       26.20       25.07      3.03 o 
   1  10   1       15.30        9.80      2.70 o 
   2  10   1       54.99       50.71      3.97 o 
   3  10   1       14.89       21.41      3.33 o 
   4  10   1       12.89       13.88      3.43 o 
   5  10   1        4.54        0.63      3.73 o 
   6  10   1       12.13       10.21      3.99 o 
  -5  11   1        8.30       13.44      5.90 o 
  -4  11   1       25.60       27.94      4.68 o 
  -3  11   1       17.98       21.58      3.96 o 
  -2  11   1        7.95        9.53      3.22 o 
  -1  11   1        1.81        3.04      3.04 o 
   0  11   1        1.85       -0.39      2.78 o 
   1  11   1        1.82       -0.29      2.75 o 
   2  11   1        7.88        8.95      3.12 o 
   3  11   1       17.99       22.18      3.57 o 
   4  11   1       25.62       21.37      4.31 o 
   5  11   1        8.34       19.43      5.30 o 
  -3  12   1        6.72        1.84      5.99 o 
  -2  12   1        1.58        5.27      3.72 o 
  -1  12   1        3.04        5.77      3.42 o 
   0  12   1        0.91       -3.11      3.34 o 
   1  12   1        3.06        5.29      4.13 o 
   2  12   1        1.60        6.56      3.84 o 
   3  12   1        6.74        4.01      5.59 o 
   0   0   2      514.97      396.88     11.39 o 
   1   0   2      893.44      814.58      5.23 o 
   2   0   2      702.76      674.95      4.50 o 
   3   0   2     1782.36     1705.84     10.67 o 
   4   0   2      285.95      285.38      2.86 o 
   5   0   2      323.06      352.33      3.44 o 
   6   0   2       37.72       36.22      1.31 o 
   7   0   2        0.25       -0.82      0.82 o 
   8   0   2      183.40      180.26      3.81 o 
   9   0   2       19.96       17.49      2.15 o 
  10   0   2       19.52       19.15      2.96 o 
  11   0   2       32.84       43.01      5.85 o 
 -11   1   2       18.75       21.14      3.64 o 
 -10   1   2        0.39        5.67      2.23 o 
  -9   1   2       19.75       20.21      2.19 o 
  -8   1   2       35.54       36.49      2.21 o 
  -7   1   2      334.80      331.24      4.81 o 
  -6   1   2       96.29       95.81      1.89 o 
  -5   1   2       43.80       46.01      1.60 o 
  -4   1   2      170.13      163.80      1.96 o 
  -3   1   2      399.36      385.79      3.15 o 
  -2   1   2     5405.48     5212.01     30.00 o 
  -1   1   2     3694.02     3575.66     21.27 o 
   0   1   2      631.68      602.76      5.33 o 
   1   1   2     3690.90     3550.61     23.79 o 
   2   1   2     5403.39     5135.34     30.31 o 
   3   1   2      398.72      380.42      3.53 o 
   4   1   2      170.32      161.46      2.20 o 
   5   1   2       43.93       45.23      1.35 o 
   6   1   2       96.12       97.20      2.21 o 
   7   1   2      334.34      336.51      4.38 o 
   8   1   2       35.51       35.86      2.31 o 
   9   1   2       19.68       18.29      2.23 o 
  10   1   2        0.39        4.82      2.80 o 
  11   1   2       18.76       16.75      5.59 o 
 -11   2   2        2.53        5.21      3.82 o 
 -10   2   2       23.18       21.93      2.89 o 
  -9   2   2       24.51       19.39      2.32 o 
  -8   2   2       40.30       38.86      2.56 o 
  -7   2   2       15.21       15.07      1.50 o 
  -6   2   2       25.87       23.23      1.17 o 
  -5   2   2       46.03       48.47      1.39 o 
  -4   2   2      600.67      591.75      4.88 o 
  -3   2   2      106.47       98.94      1.54 o 
  -2   2   2      198.72      193.77      2.00 o 
  -1   2   2    13137.72    12701.43     67.91 o 
   0   2   2     3317.53     3399.41     25.62 o 
   1   2   2    13138.58    12738.71     83.34 o 
   2   2   2      198.29      193.33      2.17 o 
   3   2   2      106.43       98.26      2.35 o 
   4   2   2      599.07      576.54      6.33 o 
   5   2   2       46.08       44.81      1.54 o 
   6   2   2       25.73       22.93      1.39 o 
   7   2   2       15.21       18.02      1.79 o 
   8   2   2       40.49       35.64      3.11 o 
   9   2   2       24.52       22.03      2.42 o 
  10   2   2       23.23       30.15      3.82 o 
  11   2   2        2.53        1.16      3.48 o 
 -11   3   2        5.34        5.47      3.19 o 
 -10   3   2       55.06       55.67      4.57 o 
  -9   3   2        9.78        7.83      2.37 o 
  -8   3   2       12.88       10.75      2.13 o 
  -7   3   2      135.30      128.44      3.29 o 
  -6   3   2      113.96      113.76      2.41 o 
  -5   3   2      119.62      108.56      2.11 o 
  -4   3   2       85.96       85.15      1.70 o 
  -3   3   2     1052.13     1100.82      8.75 o 
  -2   3   2       59.50       61.10      1.22 o 
  -1   3   2     1539.19     1516.04     11.05 o 
   0   3   2       57.37       50.23      1.24 o 
   1   3   2     1537.59     1515.82     15.61 o 
   2   3   2       59.77       60.09      1.33 o 
   3   3   2     1052.29     1106.33      8.83 o 
   4   3   2       85.68       82.19      2.03 o 
   5   3   2      119.41      107.81      2.43 o 
   6   3   2      114.10      114.49      2.56 o 
   7   3   2      135.25      130.46      3.89 o 
   8   3   2       12.86       10.78      2.19 o 
   9   3   2        9.79       13.14      3.37 o 
  10   3   2       55.14       58.25      4.55 o 
  11   3   2        5.36       10.38      3.57 o 
 -11   4   2        2.85       -4.01      4.44 o 
 -10   4   2        1.45       -2.59      2.59 o 
  -9   4   2       14.64       11.18      2.72 o 
  -8   4   2      122.60      128.18      5.25 o 
  -7   4   2      149.29      135.83      4.56 o 
  -6   4   2      113.27      114.16      3.49 o 
  -5   4   2      121.20      122.10      2.59 o 
  -4   4   2      802.68      815.10      8.29 o 
  -3   4   2      195.87      195.99      2.82 o 
  -2   4   2      171.02      159.94      2.54 o 
  -1   4   2      825.06      838.38      7.13 o 
   0   4   2       16.24       13.75      1.05 o 
   1   4   2      825.24      825.77      7.50 o 
   2   4   2      170.84      163.47      2.62 o 
   3   4   2      196.22      190.38      2.78 o 
   4   4   2      802.34      809.61      7.60 o 
   5   4   2      121.46      114.90      2.75 o 
   6   4   2      113.47      117.24      3.13 o 
   7   4   2      149.20      144.98      4.41 o 
   8   4   2      122.44      129.85      4.54 o 
   9   4   2       14.76       14.26      2.72 o 
  10   4   2        1.46        1.21      3.42 o 
  11   4   2        2.88       -0.47      3.10 o 
 -10   5   2        8.51       10.35      3.82 o 
  -9   5   2       23.94       12.87      2.95 o 
  -8   5   2       39.67       33.14      3.37 o 
  -7   5   2      173.88      172.16      6.57 o 
  -6   5   2       37.40       35.99      2.67 o 
  -5   5   2      229.22      236.99      4.19 o 
  -4   5   2        7.94        6.70      1.11 o 
  -3   5   2       48.37       47.09      1.77 o 
  -2   5   2       30.60       30.58      1.80 o 
  -1   5   2      627.90      643.16      6.73 o 
   0   5   2        2.98        0.13      0.92 o 
   1   5   2      628.72      634.82      6.85 o 
   2   5   2       30.81       32.16      1.84 o 
   3   5   2       48.46       47.38      2.08 o 
   4   5   2        7.86        5.75      1.19 o 
   5   5   2      229.50      239.70      4.66 o 
   6   5   2       37.36       36.90      2.71 o 
   7   5   2      173.48      176.51      5.11 o 
   8   5   2       39.66       34.53      3.08 o 
   9   5   2       23.84       24.19      2.99 o 
  10   5   2        8.50       16.02      3.85 o 
 -10   6   2       31.54       34.95      4.78 o 
  -9   6   2       19.35       18.54      3.23 o 
  -8   6   2       22.56       18.97      3.33 o 
  -7   6   2        0.24       -2.14      2.14 o 
  -6   6   2      254.36      245.92      6.02 o 
  -5   6   2        6.59        6.55      1.84 o 
  -4   6   2      399.85      414.18      5.84 o 
  -3   6   2        7.11        8.60      1.50 o 
  -2   6   2      189.58      195.99      3.80 o 
  -1   6   2      151.51      163.98      3.28 o 
   0   6   2       45.69       44.83      2.12 o 
   1   6   2      151.42      167.49      3.28 o 
   2   6   2      189.77      195.78      3.76 o 
   3   6   2        7.15        3.36      1.27 o 
   4   6   2      400.07      409.19      5.46 o 
   5   6   2        6.60        7.08      1.68 o 
   6   6   2      254.47      252.26      6.58 o 
   7   6   2        0.23       -1.94      2.10 o 
   8   6   2       22.55       20.29      2.97 o 
   9   6   2       19.39       22.43      3.19 o 
  10   6   2       31.59       33.02      4.54 o 
  -9   7   2       19.73       20.13      3.98 o 
  -8   7   2       11.49        8.53      4.33 o 
  -7   7   2       30.96       28.30      4.27 o 
  -6   7   2        1.68       -2.18      2.18 o 
  -5   7   2       34.27       28.80      2.84 o 
  -4   7   2      261.77      264.96      4.98 o 
  -3   7   2      197.17      192.55      4.22 o 
  -2   7   2       52.35       51.88      2.52 o 
  -1   7   2      131.03      128.69      3.36 o 
   0   7   2       28.43       37.97      2.08 o 
   1   7   2      131.51      126.48      3.24 o 
   2   7   2       52.37       49.15      2.69 o 
   3   7   2      196.65      192.04      4.21 o 
   4   7   2      261.77      254.16      4.88 o 
   5   7   2       34.20       27.86      2.37 o 
   6   7   2        1.68       -0.73      2.35 o 
   7   7   2       30.90       31.10      3.65 o 
   8   7   2       11.49        9.21      2.88 o 
   9   7   2       19.73       26.62      3.79 o 
  -8   8   2       22.55       18.73      4.01 o 
  -7   8   2       28.29       28.54      4.15 o 
  -6   8   2        9.06        6.00      3.73 o 
  -5   8   2       32.55       31.49      3.14 o 
  -4   8   2      155.36      158.31      4.52 o 
  -3   8   2       22.30       19.09      2.36 o 
  -2   8   2      206.56      192.23      4.33 o 
  -1   8   2      355.03      342.60      5.68 o 
   0   8   2       61.63       61.00      2.81 o 
   1   8   2      355.03      346.89      6.06 o 
   2   8   2      206.42      194.41      4.98 o 
   3   8   2       22.31       20.77      2.21 o 
   4   8   2      155.37      149.93      4.41 o 
   5   8   2       32.54       30.08      3.00 o 
   6   8   2        9.02        7.42      2.85 o 
   7   8   2       28.19       28.37      4.44 o 
   8   8   2       22.57       26.37      4.09 o 
  -8   9   2       15.02       16.90      5.11 o 
  -7   9   2        7.59        2.00      3.27 o 
  -6   9   2        5.69        6.33      3.41 o 
  -5   9   2       13.78       12.58      3.21 o 
  -4   9   2       19.70       20.04      3.05 o 
  -3   9   2       61.57       60.10      3.24 o 
  -2   9   2       27.18       29.57      2.81 o 
  -1   9   2       56.13       58.83      3.51 o 
   0   9   2       62.72       60.89      3.37 o 
   1   9   2       56.13       54.11      3.22 o 
   2   9   2       27.09       30.32      2.83 o 
   3   9   2       61.55       61.20      3.57 o 
   4   9   2       19.78       21.29      2.85 o 
   5   9   2       13.82       12.33      3.57 o 
   6   9   2        5.69        8.53      3.68 o 
   7   9   2        7.58        4.89      3.80 o 
   8   9   2       15.02       20.11      4.31 o 
  -6  10   2       40.35       43.56      4.86 o 
  -5  10   2        7.60       10.08      3.29 o 
  -4  10   2       46.86       48.30      3.97 o 
  -3  10   2        3.42        1.58      3.10 o 
  -2  10   2       41.41       43.00      3.63 o 
  -1  10   2       17.85       20.42      3.11 o 
   0  10   2       98.94      112.21      4.75 o 
   1  10   2       17.82       19.76      2.80 o 
   2  10   2       41.45       45.04      3.72 o 
   3  10   2        3.42        5.37      2.48 o 
   4  10   2       46.84       48.24      4.38 o 
   5  10   2        7.62        6.64      3.58 o 
   6  10   2       40.36       41.13      4.96 o 
  -5  11   2        4.27        0.69      5.16 o 
  -4  11   2        6.11        1.31      3.57 o 
  -3  11   2        1.30        1.11      3.17 o 
  -2  11   2        5.19        7.75      3.04 o 
  -1  11   2       35.87       36.03      3.92 o 
   0  11   2        4.00       -1.31      2.50 o 
   1  11   2       36.03       38.28      3.88 o 
   2  11   2        5.18        8.54      3.07 o 
   3  11   2        1.31        1.99      2.66 o 
   4  11   2        6.11        3.57      4.08 o 
   5  11   2        4.29       10.23      4.68 o 
  -2  12   2        0.03       -0.95      4.00 o 
  -1  12   2       15.73       16.05      3.61 o 
   0  12   2        0.16       -2.15      3.32 o 
   1  12   2       15.72       18.81      5.10 o 
   2  12   2        0.03        4.95      3.22 o 
   1   0   3        2.62        1.94      0.25 o 
   2   0   3      874.04      796.24      5.73 o 
   3   0   3      444.57      426.17      3.60 o 
   4   0   3       41.53       41.67      0.99 o 
   5   0   3       53.84       51.05      1.06 o 
   6   0   3      287.55      271.49      2.85 o 
   7   0   3       12.61       12.54      1.12 o 
   8   0   3       27.42       33.04      2.06 o 
   9   0   3        3.19        1.22      1.68 o 
  10   0   3        0.52       -2.37      2.68 o 
  11   0   3        0.76        0.87      4.39 o 
 -11   1   3        5.23        3.58      3.22 o 
 -10   1   3       44.34       50.14      3.94 o 
  -9   1   3        9.66        7.69      1.89 o 
  -8   1   3       67.72       69.00      2.68 o 
  -7   1   3       30.99       32.26      1.93 o 
  -6   1   3      241.08      238.36      2.81 o 
  -5   1   3      582.20      591.90      5.36 o 
  -4   1   3      803.27      793.84      6.22 o 
  -3   1   3      694.64      646.74      4.98 o 
  -2   1   3     3817.60     3778.42     22.50 o 
  -1   1   3     5462.32     5334.60     29.40 o 
   0   1   3        0.02        0.32      0.18 o 
   1   1   3     5464.16     5327.32     40.28 o 
   2   1   3     3813.69     3746.99     23.20 o 
   3   1   3      694.67      638.61      4.80 o 
   4   1   3      803.57      794.70      6.29 o 
   5   1   3      582.64      593.87      5.62 o 
   6   1   3      240.98      236.93      3.02 o 
   7   1   3       31.09       30.66      1.49 o 
   8   1   3       67.72       71.47      2.78 o 
   9   1   3        9.64        8.00      2.19 o 
  10   1   3       44.36       51.30      3.95 o 
  11   1   3        5.25        6.13      3.42 o 
 -11   2   3       19.98       21.16      3.65 o 
 -10   2   3       32.39       38.04      3.88 o 
  -9   2   3       34.65       36.19      2.61 o 
  -8   2   3       16.91       13.86      1.86 o 
  -7   2   3       77.75       76.91      2.53 o 
  -6   2   3       71.55       67.09      1.82 o 
  -5   2   3      775.08      770.36      6.30 o 
  -4   2   3      839.40      846.80      6.48 o 
  -3   2   3     1043.39     1038.65      7.38 o 
  -2   2   3     1596.12     1572.05      9.68 o 
  -1   2   3      350.32      328.24      2.47 o 
   0   2   3     2010.12     1962.52     15.75 o 
   1   2   3      350.21      327.99      3.46 o 
   2   2   3     1596.85     1550.61     10.81 o 
   3   2   3     1044.35     1033.37      9.16 o 
   4   2   3      838.53      849.00      7.96 o 
   5   2   3      774.25      771.69      8.04 o 
   6   2   3       71.41       63.70      1.71 o 
   7   2   3       77.99       77.17      3.36 o 
   8   2   3       16.90       13.69      1.98 o 
   9   2   3       34.70       35.64      2.57 o 
  10   2   3       32.41       40.58      4.15 o 
  11   2   3       19.99       21.45      4.57 o 
 -11   3   3        5.90        3.98      3.55 o 
 -10   3   3       22.46       20.77      3.53 o 
  -9   3   3      112.86      125.03      4.55 o 
  -8   3   3       92.88       92.28      3.74 o 
  -7   3   3        1.24        0.14      1.49 o 
  -6   3   3       58.80       56.37      2.02 o 
  -5   3   3       77.93       77.38      1.99 o 
  -4   3   3      438.20      459.17      4.66 o 
  -3   3   3       45.77       54.88      2.01 o 
  -2   3   3      529.74      531.52      4.50 o 
  -1   3   3     1807.82     1826.36     13.10 o 
   0   3   3      164.34      158.01      2.54 o 
   1   3   3     1807.96     1828.71     15.78 o 
   2   3   3      529.71      528.29      5.22 o 
   3   3   3       45.80       51.54      1.56 o 
   4   3   3      437.82      457.09      4.84 o 
   5   3   3       77.76       76.49      2.08 o 
   6   3   3       58.94       52.35      1.84 o 
   7   3   3        1.25        0.31      1.66 o 
   8   3   3       92.85       92.91      3.74 o 
   9   3   3      112.81      127.12      6.86 o 
  10   3   3       22.50       25.29      3.73 o 
  11   3   3        5.91        3.07      3.39 o 
 -11   4   3        1.10        0.80      4.80 o 
 -10   4   3        5.76        3.21      2.69 o 
  -9   4   3       39.54       38.26      3.38 o 
  -8   4   3      172.23      169.91      4.94 o 
  -7   4   3       36.62       33.55      2.60 o 
  -6   4   3      142.28      136.35      3.65 o 
  -5   4   3      219.80      207.56      3.41 o 
  -4   4   3      526.49      566.26      5.83 o 
  -3   4   3      862.81      872.75      7.88 o 
  -2   4   3      756.97      810.32      7.33 o 
  -1   4   3      340.31      354.02      3.97 o 
   0   4   3      404.30      434.86      4.74 o 
   1   4   3      340.23      343.53      4.44 o 
   2   4   3      758.22      804.62      7.52 o 
   3   4   3      863.36      866.15      8.22 o 
   4   4   3      527.11      553.69      5.98 o 
   5   4   3      220.20      206.95      4.10 o 
   6   4   3      142.59      141.51      3.37 o 
   7   4   3       36.62       35.58      2.68 o 
   8   4   3      172.23      175.41      5.12 o 
   9   4   3       39.55       35.00      3.17 o 
  10   4   3        5.73        5.10      3.22 o 
  11   4   3        1.09        2.17      3.51 o 
 -10   5   3       13.22        8.89      4.41 o 
  -9   5   3       34.39       34.17      3.42 o 
  -8   5   3        3.73       -0.04      2.35 o 
  -7   5   3        9.45       13.58      2.62 o 
  -6   5   3       54.97       46.03      2.77 o 
  -5   5   3        6.51       10.27      1.67 o 
  -4   5   3      180.55      157.75      2.96 o 
  -3   5   3       42.89       37.28      1.52 o 
  -2   5   3     1507.23     1542.30     14.12 o 
  -1   5   3      722.08      736.01      7.52 o 
   0   5   3      121.21      130.13      2.90 o 
   1   5   3      722.98      737.63      8.01 o 
   2   5   3     1508.02     1505.37     13.95 o 
   3   5   3       42.72       37.89      1.57 o 
   4   5   3      180.92      160.20      3.09 o 
   5   5   3        6.48        8.55      1.59 o 
   6   5   3       54.94       50.77      2.77 o 
   7   5   3        9.50       12.02      2.29 o 
   8   5   3        3.74        4.84      2.25 o 
   9   5   3       34.36       37.31      3.30 o 
  10   5   3       13.23       17.20      5.67 o 
 -10   6   3        6.60        8.54      3.19 o 
  -9   6   3       34.06       36.69      5.77 o 
  -8   6   3       34.39       31.48      4.13 o 
  -7   6   3        6.52        1.77      2.50 o 
  -6   6   3      105.26       99.94      4.11 o 
  -5   6   3       42.29       44.19      2.92 o 
  -4   6   3       22.55       24.46      2.01 o 
  -3   6   3      173.86      173.55      3.75 o 
  -2   6   3      328.43      324.58      4.96 o 
  -1   6   3       66.78       73.02      2.45 o 
   0   6   3      131.32      140.73      3.10 o 
   1   6   3       66.89       75.22      2.60 o 
   2   6   3      328.38      308.60      4.74 o 
   3   6   3      174.30      166.77      3.58 o 
   4   6   3       22.59       26.27      1.70 o 
   5   6   3       42.17       47.97      2.52 o 
   6   6   3      105.07       98.24      4.06 o 
   7   6   3        6.57        4.31      2.29 o 
   8   6   3       34.45       33.11      3.14 o 
   9   6   3       33.94       33.00      3.46 o 
  10   6   3        6.60        5.68      4.75 o 
  -9   7   3        9.41        6.05      6.14 o 
  -8   7   3        2.01       -0.31      3.40 o 
  -7   7   3       30.43       30.90      4.05 o 
  -6   7   3       14.49        9.21      2.66 o 
  -5   7   3      247.13      235.02      5.65 o 
  -4   7   3       51.70       50.69      2.76 o 
  -3   7   3      118.04       99.69      3.29 o 
  -2   7   3       66.18       60.32      2.76 o 
  -1   7   3       15.28       14.39      1.65 o 
   0   7   3      269.76      258.88      4.50 o 
   1   7   3       15.35       11.80      1.87 o 
   2   7   3       66.05       55.89      2.88 o 
   3   7   3      118.28      104.51      3.27 o 
   4   7   3       51.78       50.87      2.65 o 
   5   7   3      247.25      235.38      5.22 o 
   6   7   3       14.49       15.24      3.01 o 
   7   7   3       30.42       26.53      3.09 o 
   8   7   3        2.02        1.04      2.91 o 
   9   7   3        9.37       13.46      3.52 o 
  -8   8   3       11.64        8.75      4.87 o 
  -7   8   3       21.62       23.36      5.69 o 
  -6   8   3        8.12        4.06      3.30 o 
  -5   8   3       16.33       14.44      2.80 o 
  -4   8   3       36.55       33.79      2.97 o 
  -3   8   3       36.70       41.93      2.85 o 
  -2   8   3       25.51       23.87      2.15 o 
  -1   8   3       48.05       43.17      2.51 o 
   0   8   3       53.69       52.92      2.97 o 
   1   8   3       48.17       46.38      2.85 o 
   2   8   3       25.60       23.28      2.47 o 
   3   8   3       36.77       32.95      2.82 o 
   4   8   3       36.46       30.89      2.52 o 
   5   8   3       16.27       13.15      2.30 o 
   6   8   3        8.15        6.24      3.26 o 
   7   8   3       21.65       25.90      3.59 o 
   8   8   3       11.66       11.13      3.47 o 
  -7   9   3       11.74       11.18      3.93 o 
  -6   9   3      109.82      105.72      6.13 o 
  -5   9   3        1.42        0.22      2.48 o 
  -4   9   3        8.62        6.34      2.61 o 
  -3   9   3        8.09        5.46      2.06 o 
  -2   9   3       53.54       59.28      3.77 o 
  -1   9   3      211.64      212.13      5.86 o 
   0   9   3        0.35       -2.01      2.01 o 
   1   9   3      211.44      219.52      5.36 o 
   2   9   3       53.50       53.30      3.45 o 
   3   9   3        8.07        9.16      2.40 o 
   4   9   3        8.61        7.84      2.40 o 
   5   9   3        1.40        0.23      3.07 o 
   6   9   3      109.82      114.75      6.60 o 
   7   9   3       11.77       10.53      3.84 o 
  -6  10   3       12.36       19.07      4.17 o 
  -5  10   3       79.27       82.67      5.20 o 
  -4  10   3       32.64       40.58      3.83 o 
  -3  10   3       12.86       10.57      3.20 o 
  -2  10   3        0.80        1.76      2.77 o 
  -1  10   3        2.78        8.35      2.78 o 
   0  10   3       68.84       69.85      4.01 o 
   1  10   3        2.78        6.32      2.55 o 
   2  10   3        0.82        2.67      2.44 o 
   3  10   3       12.87       17.87      3.00 o 
   4  10   3       32.58       37.15      3.70 o 
   5  10   3       79.19       77.75      5.77 o 
   6  10   3       12.37       15.82      4.22 o 
  -5  11   3        6.95        8.77      4.00 o 
  -4  11   3        5.83       10.34      4.80 o 
  -3  11   3        0.56       -0.80      3.63 o 
  -2  11   3        6.04        4.45      3.75 o 
  -1  11   3       51.68       56.20      4.50 o 
   0  11   3        0.59        3.92      2.93 o 
   1  11   3       51.66       48.97      4.21 o 
   2  11   3        6.06        8.77      3.27 o 
   3  11   3        0.57        4.69      2.91 o 
   4  11   3        5.83        4.13      4.25 o 
   5  11   3        6.94        5.44      4.44 o 
  -2  12   3        9.62        9.22      3.94 o 
  -1  12   3        4.25       10.66      4.24 o 
   0  12   3       25.09       26.32      4.10 o 
   1  12   3        4.25        5.51      3.43 o 
   2  12   3        9.60       13.95      3.47 o 
   0   0   4     2479.50     2578.82     24.02 o 
   1   0   4     2258.95     2148.21     12.73 o 
   2   0   4     2472.26     2311.15     13.98 o 
   3   0   4      122.87      133.81      2.15 o 
   4   0   4       36.54       40.24      1.20 o 
   5   0   4       60.71       59.51      1.25 o 
   6   0   4       62.44       52.41      1.59 o 
   7   0   4       56.10       52.25      1.64 o 
   8   0   4       81.35       85.69      2.67 o 
   9   0   4      173.75      183.84      5.66 o 
  10   0   4        2.02       -1.59      2.63 o 
  11   0   4        0.09        0.07      3.87 o 
 -11   1   4        8.81        9.66      3.71 o 
 -10   1   4       73.20       84.31      4.68 o 
  -9   1   4        8.83        6.87      2.18 o 
  -8   1   4        1.27       -1.33      1.33 o 
  -7   1   4       55.01       58.22      2.05 o 
  -6   1   4      166.09      159.02      2.67 o 
  -5   1   4       11.44       13.21      1.03 o 
  -4   1   4      519.64      541.47      5.21 o 
  -3   1   4      661.00      631.88      5.72 o 
  -2   1   4     2119.06     2092.46     13.33 o 
  -1   1   4     5854.45     5793.11     33.62 o 
   0   1   4       10.46       15.18      0.39 o 
   1   1   4     5859.97     5751.60     39.36 o 
   2   1   4     2119.08     2069.76     13.06 o 
   3   1   4      660.36      625.49      4.48 o 
   4   1   4      519.34      538.32      4.70 o 
   5   1   4       11.46       12.76      0.87 o 
   6   1   4      166.10      159.15      3.82 o 
   7   1   4       55.02       59.16      1.70 o 
   8   1   4        1.26       -1.23      1.23 o 
   9   1   4        8.73        6.32      2.53 o 
  10   1   4       73.18       78.96      4.52 o 
  11   1   4        8.77       12.99      5.07 o 
 -11   2   4        8.47       13.68      4.13 o 
 -10   2   4       54.33       61.45      4.14 o 
  -9   2   4       19.91       19.03      2.37 o 
  -8   2   4      125.43      123.26      3.47 o 
  -7   2   4       92.82       96.81      2.76 o 
  -6   2   4      174.61      170.62      3.29 o 
  -5   2   4       36.55       39.11      1.28 o 
  -4   2   4     1325.26     1289.65      9.61 o 
  -3   2   4      420.15      423.02      3.98 o 
  -2   2   4     3650.17     3669.56     24.53 o 
  -1   2   4      654.09      675.49      5.71 o 
   0   2   4      378.57      411.05      4.41 o 
   1   2   4      654.55      665.22      8.26 o 
   2   2   4     3648.97     3618.69     25.84 o 
   3   2   4      420.77      414.87      4.26 o 
   4   2   4     1326.67     1264.95     14.31 o 
   5   2   4       36.47       40.17      1.38 o 
   6   2   4      174.53      172.22      2.52 o 
   7   2   4       93.06       91.92      3.72 o 
   8   2   4      125.36      117.61      3.59 o 
   9   2   4       19.95       23.38      3.03 o 
  10   2   4       54.37       61.45      4.59 o 
  11   2   4        8.45       11.70      3.56 o 
 -11   3   4        2.35       -2.78      3.01 o 
 -10   3   4       10.41       20.64      8.23 o 
  -9   3   4      108.15      106.42      4.20 o 
  -8   3   4       42.53       46.56      2.93 o 
  -7   3   4       40.99       40.92      2.27 o 
  -6   3   4      302.67      309.41      4.41 o 
  -5   3   4       97.67       90.11      2.04 o 
  -4   3   4      362.96      368.53      4.28 o 
  -3   3   4      600.39      597.70      5.41 o 
  -2   3   4      584.36      568.11      4.70 o 
  -1   3   4      711.85      696.33      5.50 o 
   0   3   4      902.06      861.22      6.73 o 
   1   3   4      711.84      699.79      9.05 o 
   2   3   4      584.09      569.76      5.42 o 
   3   3   4      601.07      586.46      5.47 o 
   4   3   4      363.35      373.96      4.20 o 
   5   3   4       97.80       93.14      2.38 o 
   6   3   4      303.00      311.33      4.59 o 
   7   3   4       41.04       43.30      2.38 o 
   8   3   4       42.61       42.31      2.72 o 
   9   3   4      108.35      122.10      7.08 o 
  10   3   4       10.41       14.42      3.45 o 
  11   3   4        2.34        1.46      3.40 o 
 -10   4   4        1.46       -0.87      2.48 o 
  -9   4   4       23.12       20.74      2.78 o 
  -8   4   4       64.40       71.98      3.96 o 
  -7   4   4        1.93       -0.85      1.65 o 
  -6   4   4       50.99       50.65      2.64 o 
  -5   4   4       25.29       26.16      1.58 o 
  -4   4   4      113.11      110.27      2.63 o 
  -3   4   4       27.53       28.59      1.34 o 
  -2   4   4     1127.18     1160.36      9.85 o 
  -1   4   4       56.55       72.69      1.75 o 
   0   4   4     2668.81     2677.63     19.65 o 
   1   4   4       56.53       71.23      2.07 o 
   2   4   4     1127.56     1152.21     10.46 o 
   3   4   4       27.53       29.76      1.44 o 
   4   4   4      113.16      106.70      2.31 o 
   5   4   4       25.35       26.84      1.53 o 
   6   4   4       50.86       52.83      2.63 o 
   7   4   4        1.95        0.49      1.69 o 
   8   4   4       64.41       72.83      3.60 o 
   9   4   4       23.14       24.77      4.77 o 
  10   4   4        1.47       -0.65      4.84 o 
 -10   5   4       18.86       17.98      4.00 o 
  -9   5   4       43.03       47.37      3.71 o 
  -8   5   4        9.26        8.04      2.68 o 
  -7   5   4      196.06      204.68      5.30 o 
  -6   5   4       28.44       23.30      2.33 o 
  -5   5   4      434.33      427.78      5.84 o 
  -4   5   4       51.82       41.98      1.92 o 
  -3   5   4       22.87       24.71      1.71 o 
  -2   5   4      182.13      192.92      3.57 o 
  -1   5   4      235.17      249.70      3.53 o 
   0   5   4      362.34      393.40      5.04 o 
   1   5   4      234.77      247.35      4.00 o 
   2   5   4      181.73      187.67      3.36 o 
   3   5   4       22.96       26.14      1.65 o 
   4   5   4       51.74       45.19      1.95 o 
   5   5   4      434.40      428.66      5.54 o 
   6   5   4       28.41       25.32      2.31 o 
   7   5   4      195.80      191.84      5.27 o 
   8   5   4        9.21       11.19      2.47 o 
   9   5   4       43.06       53.90      3.58 o 
  10   5   4       18.89       18.62      4.90 o 
 -10   6   4        0.37       -2.27      3.42 o 
  -9   6   4        1.47       -1.60      3.91 o 
  -8   6   4       13.03       15.65      3.34 o 
  -7   6   4        3.77       -2.47      2.47 o 
  -6   6   4        6.22        6.75      2.23 o 
  -5   6   4      449.30      450.62      7.05 o 
  -4   6   4       76.85       70.55      2.83 o 
  -3   6   4      370.71      360.60      5.46 o 
  -2   6   4        9.38        6.42      1.45 o 
  -1   6   4      269.20      259.33      4.19 o 
   0   6   4        1.56       -0.27      0.98 o 
   1   6   4      269.49      255.18      4.43 o 
   2   6   4        9.40        6.64      1.53 o 
   3   6   4      371.15      347.41      5.16 o 
   4   6   4       76.89       72.34      2.83 o 
   5   6   4      449.53      453.68      6.51 o 
   6   6   4        6.18        4.73      1.97 o 
   7   6   4        3.80        2.50      2.27 o 
   8   6   4       13.08       18.24      2.82 o 
   9   6   4        1.45       12.34      3.10 o 
  10   6   4        0.38        1.06      4.65 o 
  -9   7   4        0.88       -2.52      4.55 o 
  -8   7   4       44.32       47.95      4.51 o 
  -7   7   4       14.70        7.66      2.98 o 
  -6   7   4       24.75       27.20      3.04 o 
  -5   7   4       71.70       69.67      3.53 o 
  -4   7   4       45.70       45.63      2.74 o 
  -3   7   4       12.61       11.19      1.97 o 
  -2   7   4       52.62       54.30      2.66 o 
  -1   7   4       48.03       45.05      2.54 o 
   0   7   4       51.46       49.32      2.18 o 
   1   7   4       48.01       47.55      2.55 o 
   2   7   4       52.57       49.43      2.77 o 
   3   7   4       12.59        7.22      1.74 o 
   4   7   4       45.74       50.88      2.64 o 
   5   7   4       71.60       71.09      3.23 o 
   6   7   4       24.72       24.40      3.06 o 
   7   7   4       14.71       10.37      3.02 o 
   8   7   4       44.17       40.64      4.09 o 
   9   7   4        0.88        2.89      3.07 o 
  -8   8   4        1.24       -2.36      3.77 o 
  -7   8   4        6.91        6.11      3.47 o 
  -6   8   4        3.93        1.07      2.52 o 
  -5   8   4        5.89        0.25      2.67 o 
  -4   8   4      232.25      245.29      7.03 o 
  -3   8   4      307.38      310.73      5.84 o 
  -2   8   4       18.54       15.60      2.14 o 
  -1   8   4       76.44       74.34      3.31 o 
   0   8   4       24.68       19.66      2.27 o 
   1   8   4       76.54       71.02      3.33 o 
   2   8   4       18.56       14.58      2.42 o 
   3   8   4      307.33      312.47      6.28 o 
   4   8   4      232.05      241.21      5.08 o 
   5   8   4        5.92        2.54      2.52 o 
   6   8   4        3.93        4.75      3.13 o 
   7   8   4        6.91        7.64      3.11 o 
   8   8   4        1.23       -2.79      2.79 o 
  -7   9   4       19.65       25.15      4.22 o 
  -6   9   4       19.76       19.78      3.92 o 
  -5   9   4       19.91       14.26      3.21 o 
  -4   9   4        2.32        6.24      2.67 o 
  -3   9   4       91.06       87.75      3.94 o 
  -2   9   4       20.68       20.77      2.82 o 
  -1   9   4        5.21        3.18      2.11 o 
   0   9   4       15.61       10.21      2.30 o 
   1   9   4        5.20       -0.17      2.08 o 
   2   9   4       20.63       15.76      2.67 o 
   3   9   4       90.92       95.92      4.22 o 
   4   9   4        2.34        3.03      2.46 o 
   5   9   4       19.88       12.80      3.65 o 
   6   9   4       19.75       19.30      3.93 o 
   7   9   4       19.65       18.64      3.57 o 
  -6  10   4        7.40        4.44      6.74 o 
  -5  10   4        8.05        8.44      2.98 o 
  -4  10   4       16.30       15.28      3.20 o 
  -3  10   4       35.00       44.31      4.17 o 
  -2  10   4       88.13      109.64      7.01 o 
  -1  10   4       85.00       91.91      4.83 o 
   0  10   4       81.81       81.83      4.29 o 
   1  10   4       84.88       90.74      4.78 o 
   2  10   4       88.27       90.76      4.54 o 
   3  10   4       35.01       36.31      3.67 o 
   4  10   4       16.28       14.50      3.20 o 
   5  10   4        8.08       12.28      3.93 o 
   6  10   4        7.41       14.86      4.22 o 
  -5  11   4       14.52       12.03      3.82 o 
  -4  11   4        5.19        5.93      3.51 o 
  -3  11   4       22.86       27.41      4.49 o 
  -2  11   4        5.36        8.69      3.39 o 
  -1  11   4        6.10       14.52      3.40 o 
   0  11   4        2.31        4.63      3.45 o 
   1  11   4        6.10        8.83      3.09 o 
   2  11   4        5.37       11.90      3.33 o 
   3  11   4       22.84       26.54      3.89 o 
   4  11   4        5.18        9.71      4.53 o 
   5  11   4       14.49       10.76      4.57 o 
  -2  12   4        7.02       11.81      4.03 o 
  -1  12   4       40.31       47.76      4.66 o 
   0  12   4        0.17        2.81      3.06 o 
   1  12   4       40.32       44.98      4.47 o 
   2  12   4        7.02       10.11      4.50 o 
   1   0   5      382.06      417.99      2.95 o 
   2   0   5        8.38       10.79      0.63 o 
   3   0   5        7.21       13.42      0.63 o 
   4   0   5      413.01      397.79      5.39 o 
   5   0   5      497.82      492.70      6.69 o 
   6   0   5        9.74       11.51      1.31 o 
   7   0   5      145.44      134.96      3.87 o 
   8   0   5        2.73        3.91      2.02 o 
   9   0   5        0.34        0.37      2.23 o 
  10   0   5       86.30       84.98      4.66 o 
  11   0   5        3.12        3.00      3.31 o 
 -11   1   5       27.80       30.52      4.24 o 
 -10   1   5        3.76       -0.87      2.51 o 
  -9   1   5       61.31       64.59      3.78 o 
  -8   1   5       92.46       86.59      2.69 o 
  -7   1   5      229.61      224.34      3.45 o 
  -6   1   5      321.33      309.30      3.83 o 
  -5   1   5        0.05       -0.71      0.71 o 
  -4   1   5      193.32      189.84      2.63 o 
  -3   1   5      654.70      665.87      6.27 o 
  -2   1   5      734.90      723.50      5.75 o 
  -1   1   5      289.56      287.02      2.25 o 
   0   1   5      905.17      889.82      5.96 o 
   1   1   5      288.53      289.12      2.60 o 
   2   1   5      735.63      726.69      5.87 o 
   3   1   5      653.36      657.27      4.85 o 
   4   1   5      193.37      188.30      2.47 o 
   5   1   5        0.05       -0.64      1.06 o 
   6   1   5      321.45      311.54      6.15 o 
   7   1   5      229.90      224.33      5.91 o 
   8   1   5       92.48       85.86      4.05 o 
   9   1   5       61.35       61.58      3.86 o 
  10   1   5        3.78        2.38      2.84 o 
  11   1   5       27.89       31.44      4.14 o 
 -11   2   5        9.92        7.29      3.72 o 
 -10   2   5        7.84        4.66      3.21 o 
  -9   2   5        5.00       -0.06      2.62 o 
  -8   2   5       22.13       23.65      2.03 o 
  -7   2   5       37.19       34.96      1.89 o 
  -6   2   5      213.17      205.05      3.72 o 
  -5   2   5      252.89      261.76      3.86 o 
  -4   2   5      822.76      769.44      6.32 o 
  -3   2   5      499.83      513.25      4.79 o 
  -2   2   5      134.09      136.57      2.10 o 
  -1   2   5     3712.87     3696.59     24.92 o 
   0   2   5     1381.78     1368.53     13.18 o 
   1   2   5     3714.50     3682.75     32.11 o 
   2   2   5      133.96      135.78      1.97 o 
   3   2   5      499.45      510.31      4.92 o 
   4   2   5      823.29      760.71      6.81 o 
   5   2   5      253.04      255.33      3.12 o 
   6   2   5      213.22      202.95      2.64 o 
   7   2   5       37.36       34.85      1.42 o 
   8   2   5       22.05       16.89      2.95 o 
   9   2   5        4.98        9.56      2.70 o 
  10   2   5        7.85       13.70      3.34 o 
  11   2   5        9.94       14.74      4.17 o 
 -11   3   5        2.51        2.62      3.45 o 
 -10   3   5       59.49       60.42      7.36 o 
  -9   3   5       51.03       54.93      3.45 o 
  -8   3   5       10.68        9.95      1.92 o 
  -7   3   5       29.79       27.74      2.02 o 
  -6   3   5      225.80      226.72      4.10 o 
  -5   3   5       72.44       68.37      1.83 o 
  -4   3   5      388.26      383.55      4.12 o 
  -3   3   5     2104.37     2186.05     15.02 o 
  -2   3   5      154.32      173.53      2.21 o 
  -1   3   5      662.07      682.00      5.26 o 
   0   3   5        5.28        7.90      0.73 o 
   1   3   5      662.32      697.21      7.46 o 
   2   3   5      154.37      170.21      2.30 o 
   3   3   5     2103.78     2154.79     16.26 o 
   4   3   5      389.00      380.27      4.76 o 
   5   3   5       72.47       71.21      2.16 o 
   6   3   5      226.15      236.90      3.68 o 
   7   3   5       29.78       32.17      2.08 o 
   8   3   5       10.68        7.57      2.81 o 
   9   3   5       50.88       55.56      4.78 o 
  10   3   5       59.46       59.41      4.61 o 
  11   3   5        2.50        4.41      3.68 o 
 -10   4   5       10.64       13.50      3.93 o 
  -9   4   5       18.40       19.33      3.05 o 
  -8   4   5        9.04        6.17      2.49 o 
  -7   4   5       67.07       62.78      3.14 o 
  -6   4   5      263.40      262.08      5.08 o 
  -5   4   5       48.67       43.52      1.88 o 
  -4   4   5      155.42      155.95      2.84 o 
  -3   4   5      196.92      221.68      2.83 o 
  -2   4   5      316.55      333.21      3.70 o 
  -1   4   5      421.31      420.94      4.31 o 
   0   4   5        5.99        5.54      0.76 o 
   1   4   5      421.26      430.72      5.25 o 
   2   4   5      316.37      326.83      3.95 o 
   3   4   5      197.38      218.67      3.02 o 
   4   4   5      155.14      153.16      2.65 o 
   5   4   5       48.86       45.32      1.85 o 
   6   4   5      263.96      259.50      4.75 o 
   7   4   5       67.14       67.33      3.31 o 
   8   4   5        9.09        7.99      2.05 o 
   9   4   5       18.46       25.33      4.07 o 
  10   4   5       10.71       15.69      3.83 o 
 -10   5   5       45.60       52.39      5.04 o 
  -9   5   5       11.41        8.75      3.42 o 
  -8   5   5        0.59       -2.20      2.20 o 
  -7   5   5       13.09       15.87      2.55 o 
  -6   5   5       89.59       82.19      3.50 o 
  -5   5   5        9.61       11.15      1.95 o 
  -4   5   5       16.47       15.77      1.38 o 
  -3   5   5       17.21       21.55      1.52 o 
  -2   5   5      338.50      339.52      4.15 o 
  -1   5   5        8.52        7.43      0.99 o 
   0   5   5      544.57      548.07      5.45 o 
   1   5   5        8.54        7.03      0.98 o 
   2   5   5      339.18      340.41      5.21 o 
   3   5   5       17.33       19.64      1.53 o 
   4   5   5       16.39       16.24      1.43 o 
   5   5   5        9.64       12.08      1.51 o 
   6   5   5       89.68       78.41      3.22 o 
   7   5   5       13.04       13.52      2.35 o 
   8   5   5        0.59       -1.92      2.04 o 
   9   5   5       11.44        8.62      3.55 o 
  10   5   5       45.55       58.26      6.36 o 
 -10   6   5        2.94        1.46      3.48 o 
  -9   6   5       32.81       40.72      4.30 o 
  -8   6   5        2.50        0.52      2.94 o 
  -7   6   5       23.28       20.38      2.89 o 
  -6   6   5       20.19       15.09      2.47 o 
  -5   6   5       26.36       25.20      2.46 o 
  -4   6   5       42.68       39.99      2.33 o 
  -3   6   5      130.63      137.16      3.33 o 
  -2   6   5      337.72      325.35      5.13 o 
  -1   6   5       82.34       80.53      2.70 o 
   0   6   5        4.71        5.34      1.31 o 
   1   6   5       82.34       80.71      3.27 o 
   2   6   5      337.82      320.97      5.42 o 
   3   6   5      130.78      135.06      3.26 o 
   4   6   5       42.57       39.35      2.28 o 
   5   6   5       26.45       24.50      2.26 o 
   6   6   5       20.20       23.70      2.80 o 
   7   6   5       23.20       21.20      2.75 o 
   8   6   5        2.50        3.44      2.78 o 
   9   6   5       32.74       37.65      4.91 o 
  10   6   5        2.92        5.11      4.61 o 
  -9   7   5        5.09       -0.02      5.39 o 
  -8   7   5       12.67        9.38      3.48 o 
  -7   7   5        3.24        7.45      2.95 o 
  -6   7   5       78.94       73.37      4.02 o 
  -5   7   5      238.92      219.53      8.31 o 
  -4   7   5      147.96      147.51      4.72 o 
  -3   7   5      125.41      123.48      3.80 o 
  -2   7   5       17.59       12.56      1.90 o 
  -1   7   5      157.20      157.35      3.99 o 
   0   7   5      377.73      394.30      5.71 o 
   1   7   5      157.56      149.07      3.89 o 
   2   7   5       17.52       13.88      2.01 o 
   3   7   5      125.24      120.74      3.96 o 
   4   7   5      147.95      143.13      3.83 o 
   5   7   5      238.64      219.72      6.14 o 
   6   7   5       79.09       85.03      5.46 o 
   7   7   5        3.25        4.87      2.69 o 
   8   7   5       12.63        8.83      3.18 o 
   9   7   5        5.06        1.83      4.28 o 
  -8   8   5        4.40        4.45      3.68 o 
  -7   8   5       50.90       55.13      6.44 o 
  -6   8   5        9.44        9.54      2.74 o 
  -5   8   5       26.98       19.23      2.91 o 
  -4   8   5       35.41       40.15      3.08 o 
  -3   8   5      126.60      118.46      4.07 o 
  -2   8   5       23.49       18.62      2.28 o 
  -1   8   5      223.49      221.15      5.28 o 
   0   8   5        0.03       -1.72      1.72 o 
   1   8   5      223.76      216.34      4.97 o 
   2   8   5       23.50       17.46      2.51 o 
   3   8   5      126.55      127.80      4.55 o 
   4   8   5       35.38       43.44      3.06 o 
   5   8   5       26.99       22.85      3.64 o 
   6   8   5        9.43        9.14      2.85 o 
   7   8   5       50.89       50.82      4.23 o 
   8   8   5        4.38        3.36      3.51 o 
  -7   9   5       17.09       16.52      4.21 o 
  -6   9   5        5.34        2.84      2.80 o 
  -5   9   5        9.34        5.21      2.64 o 
  -4   9   5       28.71       24.58      2.94 o 
  -3   9   5       27.24       30.24      3.31 o 
  -2   9   5       33.40       34.07      3.03 o 
  -1   9   5      101.36       98.77      4.35 o 
   0   9   5       12.74        9.18      2.39 o 
   1   9   5      101.46       96.74      4.14 o 
   2   9   5       33.36       35.96      3.19 o 
   3   9   5       27.25       31.66      2.99 o 
   4   9   5       28.69       24.92      2.99 o 
   5   9   5        9.35       10.13      4.71 o 
   6   9   5        5.34        4.02      2.96 o 
   7   9   5       17.03       16.08      3.51 o 
  -6  10   5       26.33       20.89      5.20 o 
  -5  10   5        1.65        1.40      3.06 o 
  -4  10   5        4.68        4.46      4.06 o 
  -3  10   5       85.34       86.11      5.13 o 
  -2  10   5      151.19      160.59      5.63 o 
  -1  10   5       77.43       76.27      4.57 o 
   0  10   5       37.99       39.06      3.39 o 
   1  10   5       77.42       78.99      4.01 o 
   2  10   5      151.06      168.67      5.67 o 
   3  10   5       85.38       82.34      4.27 o 
   4  10   5        4.67        9.30      3.49 o 
   5  10   5        1.65        1.34      3.51 o 
   6  10   5       26.28       25.50      4.47 o 
  -4  11   5        5.61        5.70      4.06 o 
  -3  11   5        6.82       12.01      3.81 o 
  -2  11   5       54.27       60.82      5.21 o 
  -1  11   5       10.74       17.85      5.78 o 
   0  11   5        0.31        4.88      3.80 o 
   1  11   5       10.75       16.62      3.90 o 
   2  11   5       54.22       56.78      4.35 o 
   3  11   5        6.82       13.23      3.50 o 
   4  11   5        5.63       12.04      4.60 o 
  -2  12   5       17.83       20.88      7.89 o 
  -1  12   5        0.67        7.43      5.48 o 
   0  12   5       44.47       47.45      4.64 o 
   1  12   5        0.67        3.10      3.95 o 
   2  12   5       17.85       20.28      5.12 o 
   0   0   6      325.74      314.60      3.54 o 
   1   0   6        0.34       -0.40      0.40 o 
   2   0   6      192.77      169.58      2.41 o 
   3   0   6      213.51      207.31      2.02 o 
   4   0   6      904.84      930.82     11.22 o 
   5   0   6       16.93       12.44      1.59 o 
   6   0   6      114.96      108.94      2.81 o 
   7   0   6       45.73       42.71      2.67 o 
   8   0   6      471.36      486.88      7.96 o 
   9   0   6        7.28        7.31      2.45 o 
  10   0   6        9.60        3.59      2.79 o 
  11   0   6       75.50       91.11      5.67 o 
 -11   1   6       12.98       17.75      3.87 o 
 -10   1   6        5.47        2.23      2.77 o 
  -9   1   6       15.97       14.71      2.70 o 
  -8   1   6       18.71       22.53      2.51 o 
  -7   1   6      271.28      266.79      3.84 o 
  -6   1   6        3.22        2.58      1.24 o 
  -5   1   6      290.86      280.78      3.65 o 
  -4   1   6      874.66      889.53      8.24 o 
  -3   1   6      626.54      619.53      5.62 o 
  -2   1   6      319.49      317.84      3.39 o 
  -1   1   6      193.53      207.49      2.22 o 
   0   1   6      217.83      186.50      2.66 o 
   1   1   6      194.09      204.60      2.24 o 
   2   1   6      319.08      313.69      3.34 o 
   3   1   6      627.11      627.33      5.54 o 
   4   1   6      874.35      883.53      7.85 o 
   5   1   6      290.59      278.97      4.45 o 
   6   1   6        3.25        2.79      1.27 o 
   7   1   6      271.13      270.33      5.32 o 
   8   1   6       18.75       20.76      2.79 o 
   9   1   6       15.97       18.25      2.87 o 
  10   1   6        5.45        3.12      2.87 o 
  11   1   6       12.98       15.16      3.76 o 
 -11   2   6       10.02        5.97      3.69 o 
 -10   2   6        5.43       -0.28      3.08 o 
  -9   2   6       55.93       61.13      4.27 o 
  -8   2   6      265.94      270.18      4.78 o 
  -7   2   6       64.89       64.04      2.54 o 
  -6   2   6        9.57        9.82      1.23 o 
  -5   2   6      848.65      878.24      8.84 o 
  -4   2   6      236.78      251.34      3.09 o 
  -3   2   6      346.19      329.71      3.51 o 
  -2   2   6      147.38      156.10      2.16 o 
  -1   2   6     1384.48     1372.66     10.51 o 
   0   2   6      268.41      281.36      3.45 o 
   1   2   6     1384.64     1376.42     12.62 o 
   2   2   6      147.86      154.52      1.99 o 
   3   2   6      345.75      329.38      3.53 o 
   4   2   6      236.56      248.03      2.71 o 
   5   2   6      848.23      871.65      7.74 o 
   6   2   6        9.64       10.74      1.85 o 
   7   2   6       64.79       66.63      3.34 o 
   8   2   6      265.63      272.87      7.04 o 
   9   2   6       56.01       59.91      4.35 o 
  10   2   6        5.43        7.16      3.27 o 
  11   2   6       10.03        8.95      3.51 o 
 -11   3   6        3.32        4.43      3.93 o 
 -10   3   6        6.15       -0.70      3.54 o 
  -9   3   6       13.96       17.11      3.88 o 
  -8   3   6       36.24       34.25      2.48 o 
  -7   3   6      106.71      105.76      3.25 o 
  -6   3   6       67.07       67.63      2.61 o 
  -5   3   6      146.88      152.20      2.55 o 
  -4   3   6     2129.80     2148.04     16.20 o 
  -3   3   6      181.87      173.07      2.31 o 
  -2   3   6      128.31      151.35      2.67 o 
  -1   3   6       29.90       28.74      1.17 o 
   0   3   6      936.35      947.76      9.34 o 
   1   3   6       29.72       28.18      1.09 o 
   2   3   6      128.38      143.03      2.19 o 
   3   3   6      182.69      172.24      2.46 o 
   4   3   6     2128.84     2140.19     17.30 o 
   5   3   6      146.79      151.95      2.64 o 
   6   3   6       67.05       70.82      2.18 o 
   7   3   6      106.78      105.18      3.07 o 
   8   3   6       36.19       38.78      3.59 o 
   9   3   6       13.97       16.14      3.21 o 
  10   3   6        6.17        5.81      3.17 o 
  11   3   6        3.35        1.22      3.85 o 
 -10   4   6        2.78       -2.41      5.26 o 
  -9   4   6       36.83       41.26      3.64 o 
  -8   4   6       36.76       34.42      3.16 o 
  -7   4   6       84.02       79.64      3.45 o 
  -6   4   6      109.30      113.04      4.56 o 
  -5   4   6      132.99      131.24      3.20 o 
  -4   4   6      342.35      326.14      4.20 o 
  -3   4   6       56.26       56.69      1.59 o 
  -2   4   6      154.53      157.12      2.28 o 
  -1   4   6      255.14      251.42      3.13 o 
   0   4   6      151.40      154.55      2.37 o 
   1   4   6      254.80      254.33      3.60 o 
   2   4   6      154.66      151.04      2.71 o 
   3   4   6       56.25       57.15      1.71 o 
   4   4   6      342.54      326.52      4.32 o 
   5   4   6      132.62      131.84      2.77 o 
   6   4   6      109.30      110.94      3.38 o 
   7   4   6       83.72       84.26      3.43 o 
   8   4   6       36.72       31.63      2.54 o 
   9   4   6       36.72       40.36      4.21 o 
  10   4   6        2.79        5.32      4.21 o 
 -10   5   6       25.43       20.04      4.30 o 
  -9   5   6        0.52       -2.86      2.86 o 
  -8   5   6       35.02       34.35      3.36 o 
  -7   5   6      204.65      201.87      5.46 o 
  -6   5   6       35.16       36.81      2.69 o 
  -5   5   6      115.82      111.29      3.74 o 
  -4   5   6      151.66      143.28      3.13 o 
  -3   5   6       63.77       66.11      1.96 o 
  -2   5   6       53.55       55.13      1.76 o 
  -1   5   6      290.84      301.43      3.83 o 
   0   5   6       80.25       89.95      2.00 o 
   1   5   6      290.32      306.05      4.65 o 
   2   5   6       53.52       51.95      2.39 o 
   3   5   6       63.83       66.05      2.07 o 
   4   5   6      151.60      138.87      2.77 o 
   5   5   6      115.79      112.28      3.11 o 
   6   5   6       35.19       38.70      2.53 o 
   7   5   6      204.24      194.54      5.16 o 
   8   5   6       35.04       40.03      3.01 o 
   9   5   6        0.52       -3.78      3.78 o 
  10   5   6       25.48       33.48      5.79 o 
  -9   6   6       10.62       18.07      3.68 o 
  -8   6   6       53.58       51.96      4.50 o 
  -7   6   6       10.18       12.59      2.64 o 
  -6   6   6       90.70       84.54      3.75 o 
  -5   6   6      148.63      140.93      5.74 o 
  -4   6   6      143.83      141.01      3.71 o 
  -3   6   6      207.76      208.48      3.98 o 
  -2   6   6       82.34       94.25      2.48 o 
  -1   6   6       22.87       25.59      1.52 o 
   0   6   6      847.34      901.87      9.36 o 
   1   6   6       22.89       24.19      1.95 o 
   2   6   6       82.36       87.37      3.20 o 
   3   6   6      207.74      203.41      3.90 o 
   4   6   6      143.87      137.12      3.26 o 
   5   6   6      148.33      144.28      3.99 o 
   6   6   6       90.58       90.44      3.90 o 
   7   6   6       10.25        6.08      2.58 o 
   8   6   6       53.53       55.58      4.08 o 
   9   6   6       10.59       15.46      4.71 o 
  -9   7   6        0.61       -2.95      4.34 o 
  -8   7   6        9.76        0.02      6.12 o 
  -7   7   6       11.96       10.78      3.15 o 
  -6   7   6        0.58       -2.17      2.17 o 
  -5   7   6       13.85        9.68      3.12 o 
  -4   7   6      167.65      174.36      5.70 o 
  -3   7   6      117.95      117.51      4.02 o 
  -2   7   6       20.14       17.04      1.88 o 
  -1   7   6       43.91       41.78      2.29 o 
   0   7   6        0.00       -1.19      1.19 o 
   1   7   6       43.89       40.95      2.05 o 
   2   7   6       20.16       17.92      2.17 o 
   3   7   6      118.24      110.94      3.95 o 
   4   7   6      167.83      171.97      4.61 o 
   5   7   6       13.90       17.90      2.60 o 
   6   7   6        0.58        3.14      2.67 o 
   7   7   6       11.95       13.96      2.97 o 
   8   7   6        9.73        8.77      2.97 o 
   9   7   6        0.61       -2.36      3.61 o 
  -8   8   6       18.53       21.81      6.13 o 
  -7   8   6       25.39       31.60      4.26 o 
  -6   8   6        3.16        1.13      2.53 o 
  -5   8   6       35.46       33.24      3.27 o 
  -4   8   6      280.27      267.01      8.18 o 
  -3   8   6        5.08        2.72      2.89 o 
  -2   8   6      115.44      115.68      3.74 o 
  -1   8   6      224.88      217.15      4.81 o 
   0   8   6       81.37       78.70      3.52 o 
   1   8   6      224.99      229.40      5.22 o 
   2   8   6      115.23      111.27      4.30 o 
   3   8   6        5.08        0.92      2.13 o 
   4   8   6      280.25      273.44      6.07 o 
   5   8   6       35.56       33.40      3.07 o 
   6   8   6        3.13        5.34      2.76 o 
   7   8   6       25.37       29.69      4.22 o 
   8   8   6       18.46       30.27      3.89 o 
  -7   9   6        1.17       -3.68      4.73 o 
  -6   9   6        4.20       -0.98      3.23 o 
  -5   9   6       16.67        9.25      2.94 o 
  -4   9   6       11.65        9.15      2.55 o 
  -3   9   6       65.50       66.88      3.75 o 
  -2   9   6      155.18      148.73      5.07 o 
  -1   9   6       52.78       59.82      3.63 o 
   0   9   6      213.15      217.21      5.46 o 
   1   9   6       52.73       55.01      3.38 o 
   2   9   6      155.44      160.27      5.20 o 
   3   9   6       65.67       65.49      3.74 o 
   4   9   6       11.67       14.97      3.10 o 
   5   9   6       16.65       18.01      3.74 o 
   6   9   6        4.17        2.02      3.53 o 
   7   9   6        1.16       -0.43      2.89 o 
  -6  10   6        2.91        2.22      3.98 o 
  -5  10   6       12.57        8.56      3.46 o 
  -4  10   6       35.68       36.25      4.94 o 
  -3  10   6        4.19        2.00      2.90 o 
  -2  10   6       55.09       67.21      4.78 o 
  -1  10   6        8.83       11.32      2.99 o 
   0  10   6       21.43       18.18      2.95 o 
   1  10   6        8.82       14.03      3.55 o 
   2  10   6       55.13       65.87      4.01 o 
   3  10   6        4.16        5.80      2.45 o 
   4  10   6       35.75       41.29      4.10 o 
   5  10   6       12.52        5.87      3.66 o 
   6  10   6        2.93        2.90      4.27 o 
  -4  11   6        0.35       -3.76      3.76 o 
  -3  11   6       11.63       14.34      3.92 o 
  -2  11   6       11.79       17.76      3.62 o 
  -1  11   6       93.87       95.95      5.97 o 
   0  11   6       38.52       45.38      4.48 o 
   1  11   6       93.95       96.02      5.86 o 
   2  11   6       11.77       22.71      3.99 o 
   3  11   6       11.58       12.08      5.02 o 
   4  11   6        0.35        1.29      4.25 o 
  -1  12   6       16.85        9.29      8.24 o 
   0  12   6       36.06       41.52      4.24 o 
   1  12   6       16.86       21.25      6.37 o 
   1   0   7      216.10      190.44      2.37 o 
   2   0   7     1493.97     1509.26     13.42 o 
   3   0   7     1840.73     1901.88     14.35 o 
   4   0   7      225.45      259.56      3.28 o 
   5   0   7      230.38      208.80      5.05 o 
   6   0   7      101.46      101.11      2.94 o 
   7   0   7      712.76      737.03     10.21 o 
   8   0   7        0.26        9.90      2.56 o 
   9   0   7       38.01       34.87      3.19 o 
  10   0   7        1.06       -1.88      2.55 o 
  11   0   7        9.38       13.46      3.67 o 
 -11   1   7       20.39       23.38      3.88 o 
 -10   1   7        3.69       -0.21      2.76 o 
  -9   1   7       18.00       24.14      2.74 o 
  -8   1   7      180.99      198.29      5.27 o 
  -7   1   7       86.21       89.16      4.35 o 
  -6   1   7       47.23       45.88      3.18 o 
  -5   1   7      858.10      844.47      8.55 o 
  -4   1   7      173.86      188.58      2.90 o 
  -3   1   7      991.81     1023.08      9.39 o 
  -2   1   7     4579.80     4712.83     35.48 o 
  -1   1   7      438.15      445.35      3.97 o 
   0   1   7      976.69      963.39      6.72 o 
   1   1   7      437.99      446.43      3.93 o 
   2   1   7     4582.12     4721.11     32.94 o 
   3   1   7      992.52     1012.52      7.91 o 
   4   1   7      173.91      184.70      2.02 o 
   5   1   7      858.78      846.94      8.62 o 
   6   1   7       47.25       42.25      2.30 o 
   7   1   7       86.34       83.87      3.37 o 
   8   1   7      181.06      196.45      6.04 o 
   9   1   7       18.03       21.41      3.33 o 
  10   1   7        3.68        1.83      3.00 o 
  11   1   7       20.36       22.27      3.87 o 
 -11   2   7        3.37       -1.17      3.28 o 
 -10   2   7       17.07       18.35      3.71 o 
  -9   2   7       80.10       76.38      4.89 o 
  -8   2   7       31.79       33.06      2.73 o 
  -7   2   7      158.47      158.90      4.08 o 
  -6   2   7      618.35      585.86      6.44 o 
  -5   2   7       62.88       67.71      2.38 o 
  -4   2   7      111.31       99.62      1.99 o 
  -3   2   7     1567.67     1682.49     13.75 o 
  -2   2   7     1330.82     1389.50     11.00 o 
  -1   2   7      336.83      355.34      3.52 o 
   0   2   7       21.94       18.39      0.69 o 
   1   2   7      336.54      349.01      3.39 o 
   2   2   7     1331.71     1383.22     10.31 o 
   3   2   7     1566.79     1654.80     13.01 o 
   4   2   7      111.38      101.70      1.69 o 
   5   2   7       62.57       62.15      1.81 o 
   6   2   7      619.03      593.19      8.28 o 
   7   2   7      158.15      164.76      4.27 o 
   8   2   7       31.83       34.82      3.47 o 
   9   2   7       79.96       86.88      4.92 o 
  10   2   7       17.06       14.40      3.44 o 
  11   2   7        3.37        6.69      3.57 o 
 -10   3   7       15.06       11.77      5.09 o 
  -9   3   7       33.19       36.09      4.14 o 
  -8   3   7       19.38       20.55      2.86 o 
  -7   3   7       19.76       16.74      1.89 o 
  -6   3   7      642.52      646.09      7.60 o 
  -5   3   7      567.24      546.93      5.40 o 
  -4   3   7      454.96      437.99      4.39 o 
  -3   3   7     1305.57     1328.34     10.70 o 
  -2   3   7     1095.11     1152.40      9.65 o 
  -1   3   7      216.92      216.31      2.72 o 
   0   3   7     1472.55     1448.25     13.05 o 
   1   3   7      216.84      219.24      2.87 o 
   2   3   7     1095.86     1143.91      9.94 o 
   3   3   7     1306.72     1322.71     10.58 o 
   4   3   7      454.55      446.30      4.91 o 
   5   3   7      567.67      544.70      5.61 o 
   6   3   7      641.82      642.28      6.98 o 
   7   3   7       19.72       20.44      2.80 o 
   8   3   7       19.37       16.90      4.33 o 
   9   3   7       33.21       39.09      3.86 o 
  10   3   7       15.05       16.02      3.69 o 
 -10   4   7       25.75       20.48      6.38 o 
  -9   4   7        3.03       -1.12      3.07 o 
  -8   4   7       67.41       63.63      3.85 o 
  -7   4   7       25.50       24.54      2.50 o 
  -6   4   7      517.92      516.05      7.45 o 
  -5   4   7      337.34      336.89      5.38 o 
  -4   4   7      157.09      157.82      2.91 o 
  -3   4   7      136.74      142.24      2.69 o 
  -2   4   7      347.93      353.79      4.48 o 
  -1   4   7      503.05      543.10      5.74 o 
   0   4   7      783.22      830.07      9.03 o 
   1   4   7      503.79      546.66      6.24 o 
   2   4   7      348.29      359.81      4.51 o 
   3   4   7      136.58      140.15      2.44 o 
   4   4   7      157.05      159.14      2.80 o 
   5   4   7      337.20      331.71      4.72 o 
   6   4   7      517.84      511.62      6.87 o 
   7   4   7       25.52       34.23      2.30 o 
   8   4   7       67.29       67.15      4.39 o 
   9   4   7        3.03       -0.86      4.28 o 
  10   4   7       25.63       24.07      4.71 o 
 -10   5   7        3.06        3.71      3.91 o 
  -9   5   7        1.47        1.04      3.71 o 
  -8   5   7        9.67        8.57      2.78 o 
  -7   5   7       47.21       47.57      3.10 o 
  -6   5   7       52.29       59.25      3.14 o 
  -5   5   7      542.54      551.74      7.88 o 
  -4   5   7      160.46      156.79      3.34 o 
  -3   5   7       49.81       41.78      1.63 o 
  -2   5   7       57.74       50.95      1.63 o 
  -1   5   7      128.26      128.63      2.37 o 
   0   5   7       31.56       22.96      1.26 o 
   1   5   7      128.44      127.47      3.07 o 
   2   5   7       57.52       51.51      2.11 o 
   3   5   7       49.57       40.65      1.75 o 
   4   5   7      160.55      158.60      3.18 o 
   5   5   7      543.27      549.40      7.25 o 
   6   5   7       52.31       60.95      2.84 o 
   7   5   7       47.20       47.87      4.43 o 
   8   5   7        9.60        8.84      3.53 o 
   9   5   7        1.49       -3.60      3.92 o 
  10   5   7        3.07       -4.15      4.15 o 
  -9   6   7       12.39       14.31      3.56 o 
  -8   6   7       25.42       33.10      4.01 o 
  -7   6   7        3.15       -0.85      2.20 o 
  -6   6   7      398.46      394.22      7.02 o 
  -5   6   7       90.07       80.32      3.61 o 
  -4   6   7       33.06       33.84      2.66 o 
  -3   6   7       59.14       54.38      2.45 o 
  -2   6   7       83.17       74.40      2.21 o 
  -1   6   7      100.80      101.19      2.46 o 
   0   6   7      412.12      418.79      5.42 o 
   1   6   7      101.00       99.76      3.15 o 
   2   6   7       83.12       73.29      3.09 o 
   3   6   7       59.12       50.06      2.79 o 
   4   6   7       32.96       26.90      1.92 o 
   5   6   7       89.88       84.57      4.57 o 
   6   6   7      398.23      389.77      7.12 o 
   7   6   7        3.11        8.78      2.52 o 
   8   6   7       25.41       30.04      3.50 o 
   9   6   7       12.37       18.05      4.70 o 
  -9   7   7        2.37        2.74      3.54 o 
  -8   7   7        9.53        7.69      3.48 o 
  -7   7   7       96.61      106.42      6.79 o 
  -6   7   7      111.08      104.23      4.54 o 
  -5   7   7       35.05       29.94      4.12 o 
  -4   7   7        2.83        1.24      2.24 o 
  -3   7   7      169.48      173.39      4.13 o 
  -2   7   7      166.45      156.49      3.90 o 
  -1   7   7      103.58      107.12      3.26 o 
   0   7   7      185.51      177.50      4.07 o 
   1   7   7      103.71      107.44      3.63 o 
   2   7   7      166.56      154.25      4.38 o 
   3   7   7      169.43      171.60      4.67 o 
   4   7   7        2.86        0.71      1.98 o 
   5   7   7       35.01       32.03      2.79 o 
   6   7   7      111.08      104.08      5.86 o 
   7   7   7       96.61      113.44      9.60 o 
   8   7   7        9.50       14.64      3.03 o 
   9   7   7        2.38        3.83      4.35 o 
  -8   8   7       18.20       14.16      4.96 o 
  -7   8   7       15.84       12.68      3.69 o 
  -6   8   7       37.44       41.06      3.70 o 
  -5   8   7       10.87        6.83      3.25 o 
  -4   8   7        4.35        1.35      3.18 o 
  -3   8   7       81.52       76.53      3.65 o 
  -2   8   7       24.16       20.40      2.33 o 
  -1   8   7       41.71       38.76      2.98 o 
   0   8   7       84.59       78.61      3.58 o 
   1   8   7       41.73       39.66      2.84 o 
   2   8   7       24.14       20.22      2.60 o 
   3   8   7       81.49       81.29      3.88 o 
   4   8   7        4.35        3.32      2.51 o 
   5   8   7       10.95       13.87      2.64 o 
   6   8   7       37.48       46.09      3.68 o 
   7   8   7       15.79       14.01      3.32 o 
   8   8   7       18.15       20.82      3.56 o 
  -7   9   7       16.03       13.44      5.76 o 
  -6   9   7        1.42        1.16      3.14 o 
  -5   9   7        1.83       -2.55      3.01 o 
  -4   9   7        8.60        8.03      3.81 o 
  -3   9   7      121.75      133.73      5.62 o 
  -2   9   7       39.81       42.68      3.33 o 
  -1   9   7       21.08       21.50      2.97 o 
   0   9   7       36.38       25.49      2.92 o 
   1   9   7       21.18       20.20      2.77 o 
   2   9   7       39.74       39.24      3.24 o 
   3   9   7      121.96      133.77      5.03 o 
   4   9   7        8.58        8.63      2.92 o 
   5   9   7        1.83        8.05      2.69 o 
   6   9   7        1.42        1.12      3.06 o 
   7   9   7       16.06       22.27      3.80 o 
  -6  10   7        7.93        5.33      6.72 o 
  -5  10   7        4.20        5.14      4.00 o 
  -4  10   7        1.47        3.78      3.20 o 
  -3  10   7       37.19       33.32      3.84 o 
  -2  10   7        5.76        3.90      3.24 o 
  -1  10   7        0.40       -2.92      2.92 o 
   0  10   7      100.38       98.98      4.73 o 
   1  10   7        0.40        0.76      2.31 o 
   2  10   7        5.77        9.41      2.80 o 
   3  10   7       37.26       32.60      3.53 o 
   4  10   7        1.45        4.52      2.94 o 
   5  10   7        4.19        4.03      3.67 o 
   6  10   7        7.89        8.17      3.89 o 
  -4  11   7        8.92       10.27      5.00 o 
  -3  11   7        6.21        8.69      4.82 o 
  -2  11   7       32.84       39.07      4.49 o 
  -1  11   7       31.67       32.10      4.24 o 
   0  11   7        0.60        2.56      3.21 o 
   1  11   7       31.68       33.80      4.42 o 
   2  11   7       32.83       40.77      3.94 o 
   3  11   7        6.20       12.79      3.65 o 
   4  11   7        8.92        8.90      3.70 o 
   0   0   8     1371.09     1337.22     12.26 o 
   1   0   8      271.24      264.46      2.75 o 
   2   0   8        1.42        1.53      0.80 o 
   3   0   8      248.47      282.26      3.59 o 
   4   0   8      120.65      123.39      2.31 o 
   5   0   8      131.57      131.66      4.02 o 
   6   0   8       49.16       54.59      2.72 o 
   7   0   8      346.90      376.78      6.97 o 
   8   0   8      328.57      326.64      7.24 o 
   9   0   8       19.24       20.00      2.73 o 
  10   0   8       11.21        8.09      3.02 o 
  11   0   8        7.39        8.39      3.99 o 
 -11   1   8        2.59        1.57      3.52 o 
 -10   1   8       41.38       47.30      4.51 o 
  -9   1   8       36.21       42.34      3.23 o 
  -8   1   8      370.07      391.06      6.99 o 
  -7   1   8      146.80      145.65      5.02 o 
  -6   1   8       20.40       16.50      2.23 o 
  -5   1   8      190.07      193.58      3.01 o 
  -4   1   8      579.46      569.80      6.22 o 
  -3   1   8     1990.13     2155.26     18.36 o 
  -2   1   8     1101.59     1177.52     10.03 o 
  -1   1   8       94.35      104.71      1.95 o 
   0   1   8      533.78      554.43      4.36 o 
   1   1   8       94.56      103.49      1.44 o 
   2   1   8     1102.49     1167.21      8.74 o 
   3   1   8     1990.16     2139.75     16.06 o 
   4   1   8      578.79      572.75      5.13 o 
   5   1   8      190.34      196.88      3.51 o 
   6   1   8       20.38       16.36      1.91 o 
   7   1   8      146.85      156.74      4.45 o 
   8   1   8      370.11      404.30      8.44 o 
   9   1   8       36.20       41.36      3.66 o 
  10   1   8       41.45       46.19      4.09 o 
  11   1   8        2.59        5.06      3.58 o 
 -10   2   8        7.19        8.62      3.30 o 
  -9   2   8       27.47       33.69      4.17 o 
  -8   2   8       49.61       47.12      3.32 o 
  -7   2   8      131.67      127.79      3.33 o 
  -6   2   8      174.62      168.69      3.42 o 
  -5   2   8       92.67       74.13      2.15 o 
  -4   2   8      484.18      448.94      5.42 o 
  -3   2   8      296.18      298.52      3.71 o 
  -2   2   8      377.93      396.98      4.48 o 
  -1   2   8       70.15       78.42      1.50 o 
   0   2   8       73.04       66.20      1.27 o 
   1   2   8       70.51       76.87      1.41 o 
   2   2   8      378.04      394.03      3.55 o 
   3   2   8      296.77      292.89      3.48 o 
   4   2   8      484.53      439.89      4.77 o 
   5   2   8       92.42       79.68      1.86 o 
   6   2   8      174.48      174.04      4.27 o 
   7   2   8      131.63      130.49      4.17 o 
   8   2   8       49.56       49.18      3.76 o 
   9   2   8       27.50       31.47      3.72 o 
  10   2   8        7.20       11.54      3.47 o 
 -10   3   8        9.85        7.88      4.35 o 
  -9   3   8       30.15       28.22      4.04 o 
  -8   3   8      161.55      169.19      4.71 o 
  -7   3   8        8.80        7.37      1.69 o 
  -6   3   8      293.31      288.97      4.69 o 
  -5   3   8      176.88      168.89      3.08 o 
  -4   3   8      133.68      138.31      2.51 o 
  -3   3   8      696.34      681.74      6.65 o 
  -2   3   8      118.70      124.47      2.35 o 
  -1   3   8      270.47      270.61      3.29 o 
   0   3   8      106.52       90.65      1.66 o 
   1   3   8      270.73      277.97      3.24 o 
   2   3   8      118.51      124.04      2.20 o 
   3   3   8      697.07      674.71      6.16 o 
   4   3   8      133.53      134.68      2.54 o 
   5   3   8      177.18      171.25      2.85 o 
   6   3   8      293.40      283.79      4.60 o 
   7   3   8        8.76        8.59      2.22 o 
   8   3   8      161.50      167.98      6.37 o 
   9   3   8       30.13       29.94      3.62 o 
  10   3   8        9.86        8.23      4.10 o 
 -10   4   8        8.56        4.90      3.66 o 
  -9   4   8       21.77       26.08      4.78 o 
  -8   4   8        0.59        1.28      2.22 o 
  -7   4   8      186.79      203.87      4.89 o 
  -6   4   8      170.94      170.78      4.33 o 
  -5   4   8      591.65      574.42      7.54 o 
  -4   4   8      599.73      612.82      5.99 o 
  -3   4   8      138.49      139.37      2.73 o 
  -2   4   8       91.75       78.74      2.33 o 
  -1   4   8      993.62     1075.35     10.39 o 
   0   4   8      105.52      127.60      2.10 o 
   1   4   8      993.91     1091.35     12.62 o 
   2   4   8       91.54       81.03      2.14 o 
   3   4   8      138.65      137.66      2.54 o 
   4   4   8      600.63      617.31      6.13 o 
   5   4   8      591.51      583.86      7.25 o 
   6   4   8      170.96      174.42      4.26 o 
   7   4   8      186.77      203.34      4.94 o 
   8   4   8        0.59        3.89      3.07 o 
   9   4   8       21.79       20.75      4.86 o 
  10   4   8        8.53        1.56      4.00 o 
 -10   5   8        5.43        6.00      3.73 o 
  -9   5   8        3.57        6.31      3.60 o 
  -8   5   8       80.74       87.25      5.00 o 
  -7   5   8       62.76       53.19      3.30 o 
  -6   5   8       19.52       23.80      2.49 o 
  -5   5   8     1144.92     1154.11     13.04 o 
  -4   5   8       84.99       87.77      3.27 o 
  -3   5   8       61.01       58.19      2.67 o 
  -2   5   8      185.68      195.03      3.63 o 
  -1   5   8       33.25       35.22      2.00 o 
   0   5   8       80.18       78.93      1.71 o 
   1   5   8       33.14       34.80      1.57 o 
   2   5   8      185.57      197.32      3.70 o 
   3   5   8       61.02       58.21      2.36 o 
   4   5   8       85.06       86.98      2.71 o 
   5   5   8     1144.93     1180.20     12.36 o 
   6   5   8       19.48       23.11      2.46 o 
   7   5   8       62.82       69.17      6.76 o 
   8   5   8       80.65       82.76      5.50 o 
   9   5   8        3.63       10.66      4.22 o 
  10   5   8        5.45        2.85      4.39 o 
  -9   6   8        0.66        0.65      4.66 o 
  -8   6   8       15.18       13.31      3.44 o 
  -7   6   8       27.20       32.15      3.12 o 
  -6   6   8       71.69       70.06      3.62 o 
  -5   6   8       29.12       30.24      2.66 o 
  -4   6   8      561.43      548.40      8.13 o 
  -3   6   8      251.92      264.82      5.56 o 
  -2   6   8       88.62       82.55      2.89 o 
  -1   6   8       65.05       68.85      2.01 o 
   0   6   8      129.21      135.02      2.85 o 
   1   6   8       64.81       69.61      2.83 o 
   2   6   8       88.42       86.16      2.91 o 
   3   6   8      252.02      256.62      4.70 o 
   4   6   8      561.34      565.88      7.38 o 
   5   6   8       29.03       34.69      2.85 o 
   6   6   8       71.63       69.59      3.87 o 
   7   6   8       27.28       37.23      5.06 o 
   8   6   8       15.20       15.36      3.81 o 
   9   6   8        0.66        6.44      4.28 o 
  -8   7   8        1.45       -2.00      5.64 o 
  -7   7   8        1.46        1.35      3.62 o 
  -6   7   8       10.38        7.04      3.17 o 
  -5   7   8       75.97       76.11      3.85 o 
  -4   7   8       49.31       44.65      3.20 o 
  -3   7   8       99.76       96.23      3.49 o 
  -2   7   8        3.65        6.26      1.73 o 
  -1   7   8      227.25      226.72      4.49 o 
   0   7   8       66.68       68.73      3.51 o 
   1   7   8      227.37      225.37      4.90 o 
   2   7   8        3.64        7.04      2.24 o 
   3   7   8       99.90       94.41      3.36 o 
   4   7   8       49.27       47.58      2.82 o 
   5   7   8       76.13       73.50      3.77 o 
   6   7   8       10.44       10.96      2.54 o 
   7   7   8        1.47        1.87      2.58 o 
   8   7   8        1.43       -0.76      3.49 o 
  -8   8   8        5.32        6.50      5.44 o 
  -7   8   8        4.32        1.53      3.43 o 
  -6   8   8       16.25       23.92      3.76 o 
  -5   8   8        5.72        4.84      2.66 o 
  -4   8   8       55.23       45.86      4.02 o 
  -3   8   8       83.22       74.96      4.39 o 
  -2   8   8       21.68       19.20      2.32 o 
  -1   8   8      134.69      132.52      4.59 o 
   0   8   8        6.79        3.38      2.22 o 
   1   8   8      134.70      129.72      4.31 o 
   2   8   8       21.82       19.25      2.70 o 
   3   8   8       83.19       83.34      3.55 o 
   4   8   8       55.14       53.35      3.46 o 
   5   8   8        5.71        6.87      2.46 o 
   6   8   8       16.23       24.38      3.38 o 
   7   8   8        4.33       11.93      3.29 o 
   8   8   8        5.32        7.10      4.31 o 
  -7   9   8        1.78        8.30      4.20 o 
  -6   9   8        6.88        3.53      5.92 o 
  -5   9   8       39.33       40.41      4.28 o 
  -4   9   8       79.59       80.52      4.90 o 
  -3   9   8       14.93       13.37      3.76 o 
  -2   9   8        7.53        5.85      2.93 o 
  -1   9   8       82.63       78.71      4.13 o 
   0   9   8        5.77        0.70      2.44 o 
   1   9   8       82.59       80.25      3.85 o 
   2   9   8        7.53        4.87      2.41 o 
   3   9   8       14.91       18.08      3.16 o 
   4   9   8       79.62       81.88      4.75 o 
   5   9   8       39.32       47.15      3.67 o 
   6   9   8        6.86        8.28      3.28 o 
   7   9   8        1.79        4.49      3.26 o 
  -5  10   8        5.36       -3.17      3.84 o 
  -4  10   8        2.61        5.53      4.24 o 
  -3  10   8        7.96        6.92      3.13 o 
  -2  10   8       31.77       27.57      4.94 o 
  -1  10   8        0.67       -1.60      2.32 o 
   0  10   8        6.48        8.81      2.82 o 
   1  10   8        0.68        0.70      2.39 o 
   2  10   8       31.76       37.19      3.42 o 
   3  10   8        7.92       13.32      3.75 o 
   4  10   8        2.61        7.50      3.15 o 
   5  10   8        5.37       13.09      4.04 o 
  -4  11   8        3.65       15.92     11.36 o 
  -3  11   8       22.92       26.15      5.84 o 
  -2  11   8        6.01       11.92      5.41 o 
  -1  11   8        3.61        3.37      3.35 o 
   0  11   8        9.67       10.10      4.25 o 
   1  11   8        3.58       -0.46      4.97 o 
   2  11   8        6.02       16.11      3.41 o 
   3  11   8       22.92       30.64      4.05 o 
   4  11   8        3.67        9.31      7.18 o 
   1   0   9      262.34      299.33      3.44 o 
   2   0   9      709.87      772.79      7.72 o 
   3   0   9       47.97       44.16      1.64 o 
   4   0   9      114.63      115.76      2.48 o 
   5   0   9       25.79       20.26      2.22 o 
   6   0   9       51.05       40.27      2.78 o 
   7   0   9       57.14       60.80      3.27 o 
   8   0   9       26.23       36.67      4.37 o 
   9   0   9       21.81       29.61      3.12 o 
  10   0   9        0.11       -2.48      2.48 o 
 -10   1   9       29.36       28.27      3.95 o 
  -9   1   9        6.87        7.19      2.46 o 
  -8   1   9      109.86      125.63      4.88 o 
  -7   1   9       57.48       53.95      4.00 o 
  -6   1   9        3.05        0.36      1.89 o 
  -5   1   9      372.11      366.08      4.68 o 
  -4   1   9      195.66      196.59      3.25 o 
  -3   1   9      334.06      351.55      4.22 o 
  -2   1   9      395.97      399.11      4.21 o 
  -1   1   9     1175.47     1236.14     10.08 o 
   0   1   9      739.64      787.94      6.39 o 
   1   1   9     1176.26     1234.83      9.37 o 
   2   1   9      396.09      401.13      3.95 o 
   3   1   9      334.46      340.89      4.01 o 
   4   1   9      195.54      196.39      2.97 o 
   5   1   9      372.56      370.14      5.30 o 
   6   1   9        3.04        1.65      1.57 o 
   7   1   9       57.39       61.31      3.08 o 
   8   1   9      109.77      114.11      6.31 o 
   9   1   9        6.94       12.13      2.88 o 
  10   1   9       29.39       34.61      4.05 o 
 -10   2   9        2.25        2.62      3.15 o 
  -9   2   9       19.24       24.11      3.97 o 
  -8   2   9        8.37        9.89      3.17 o 
  -7   2   9       28.55       25.70      1.77 o 
  -6   2   9      165.90      159.54      3.86 o 
  -5   2   9      102.84       90.62      2.91 o 
  -4   2   9      108.76      102.85      3.37 o 
  -3   2   9       52.09       49.54      1.69 o 
  -2   2   9     1024.92     1072.80      9.57 o 
  -1   2   9      288.20      318.69      3.35 o 
   0   2   9      212.62      241.49      2.69 o 
   1   2   9      288.16      319.00      3.26 o 
   2   2   9     1026.77     1060.57      8.86 o 
   3   2   9       52.00       49.64      1.55 o 
   4   2   9      108.73      106.08      2.16 o 
   5   2   9      102.75       95.12      1.90 o 
   6   2   9      166.12      160.62      4.02 o 
   7   2   9       28.69       32.93      2.47 o 
   8   2   9        8.40        7.31      2.75 o 
   9   2   9       19.27       20.69      3.36 o 
  10   2   9        2.24       -4.27      4.54 o 
 -10   3   9        9.24        6.80      4.49 o 
  -9   3   9       13.24        9.40      3.49 o 
  -8   3   9        9.11       12.50      3.31 o 
  -7   3   9       88.63       88.85      3.83 o 
  -6   3   9      667.56      636.38      7.89 o 
  -5   3   9      127.78      121.90      2.82 o 
  -4   3   9      111.66      112.51      2.49 o 
  -3   3   9      249.72      261.86      3.65 o 
  -2   3   9      124.71      128.92      2.50 o 
  -1   3   9      705.72      698.61      7.14 o 
   0   3   9      211.14      252.03      3.02 o 
   1   3   9      704.76      683.01      6.39 o 
   2   3   9      124.82      126.57      2.26 o 
   3   3   9      249.43      266.48      3.15 o 
   4   3   9      111.65      113.48      2.41 o 
   5   3   9      127.90      120.04      2.48 o 
   6   3   9      667.78      632.80      7.65 o 
   7   3   9       88.57       92.36      4.33 o 
   8   3   9        9.13       16.42      3.77 o 
   9   3   9       13.19        7.97      3.65 o 
  10   3   9        9.24       10.39      3.86 o 
 -10   4   9        0.53       -4.13      4.13 o 
  -9   4   9       74.86       87.55      6.71 o 
  -8   4   9       63.91       67.42      3.79 o 
  -7   4   9      235.99      249.50      5.50 o 
  -6   4   9       62.99       66.98      3.08 o 
  -5   4   9       78.05       83.64      3.18 o 
  -4   4   9      461.96      463.34      5.57 o 
  -3   4   9      583.26      615.10      6.96 o 
  -2   4   9       10.55        6.60      1.26 o 
  -1   4   9       41.85       44.72      1.98 o 
   0   4   9      459.10      453.12      5.01 o 
   1   4   9       41.61       47.57      1.66 o 
   2   4   9       10.53       10.56      1.20 o 
   3   4   9      582.85      625.13      6.62 o 
   4   4   9      461.72      459.51      5.06 o 
   5   4   9       77.92       78.73      2.81 o 
   6   4   9       62.88       67.81      2.95 o 
   7   4   9      235.72      255.96      6.61 o 
   8   4   9       64.07       61.90      5.43 o 
   9   4   9       74.83       88.10      6.49 o 
  10   4   9        0.54       -0.61      3.57 o 
  -9   5   9       33.19       37.10      5.42 o 
  -8   5   9       54.66       59.09      4.36 o 
  -7   5   9      171.12      167.76      4.94 o 
  -6   5   9      197.60      186.61      4.93 o 
  -5   5   9      173.71      166.92      4.62 o 
  -4   5   9      227.77      233.00      5.04 o 
  -3   5   9       47.32       48.68      2.19 o 
  -2   5   9       88.23       92.81      3.01 o 
  -1   5   9       71.25       65.66      2.59 o 
   0   5   9        0.15       -0.07      0.66 o 
   1   5   9       71.40       70.38      2.26 o 
   2   5   9       88.19       93.17      2.79 o 
   3   5   9       47.29       55.20      2.39 o 
   4   5   9      227.78      232.94      4.36 o 
   5   5   9      173.65      176.05      4.79 o 
   6   5   9      197.37      191.92      4.90 o 
   7   5   9      171.10      181.68      5.21 o 
   8   5   9       54.86       60.05      7.96 o 
   9   5   9       33.22       36.47      5.23 o 
  -9   6   9        2.38        1.55      3.31 o 
  -8   6   9        4.86       -1.83      3.07 o 
  -7   6   9       53.98       56.41      3.73 o 
  -6   6   9       54.54       44.71      3.21 o 
  -5   6   9      121.94      120.54      4.38 o 
  -4   6   9        0.04       -0.37      2.01 o 
  -3   6   9      234.23      231.41      4.65 o 
  -2   6   9        1.41        2.06      1.45 o 
  -1   6   9      343.33      347.79      5.69 o 
   0   6   9       50.48       44.22      2.04 o 
   1   6   9      343.30      347.80      5.00 o 
   2   6   9        1.42        1.18      1.48 o 
   3   6   9      234.32      234.48      4.57 o 
   4   6   9        0.04        2.46      1.91 o 
   5   6   9      121.96      128.48      4.39 o 
   6   6   9       54.51       53.55      3.30 o 
   7   6   9       53.98       48.45      5.28 o 
   8   6   9        4.83        5.21      3.86 o 
   9   6   9        2.40       10.66      4.44 o 
  -8   7   9        8.47        4.72      3.86 o 
  -7   7   9       17.70       12.18      4.70 o 
  -6   7   9        8.95        2.66      3.15 o 
  -5   7   9       58.02       56.59      4.02 o 
  -4   7   9      103.16       99.51      4.16 o 
  -3   7   9      426.19      435.62      7.27 o 
  -2   7   9      414.25      422.48      6.33 o 
  -1   7   9       89.15       81.13      3.45 o 
   0   7   9       15.74       13.45      2.37 o 
   1   7   9       88.99       81.68      2.88 o 
   2   7   9      414.61      415.47      6.37 o 
   3   7   9      425.83      435.89      6.67 o 
   4   7   9      103.01      110.13      4.27 o 
   5   7   9       57.91       65.83      3.69 o 
   6   7   9        8.92        6.86      2.43 o 
   7   7   9       17.62       16.50      3.51 o 
   8   7   9        8.45        8.47      3.79 o 
  -7   8   9        0.18       -1.08      3.47 o 
  -6   8   9       81.52       91.65      6.28 o 
  -5   8   9       54.35       50.08      3.77 o 
  -4   8   9       60.55       52.80      3.69 o 
  -3   8   9        8.82        3.16      2.41 o 
  -2   8   9       62.26       63.31      3.48 o 
  -1   8   9        6.00        5.11      2.39 o 
   0   8   9       22.23       22.71      2.86 o 
   1   8   9        6.04        3.44      2.04 o 
   2   8   9       62.42       62.15      3.64 o 
   3   8   9        8.84        4.23      2.03 o 
   4   8   9       60.41       64.32      3.65 o 
   5   8   9       54.19       61.78      3.75 o 
   6   8   9       81.51       99.51      6.50 o 
   7   8   9        0.17        1.70      2.79 o 
  -6   9   9        2.47        7.38      3.34 o 
  -5   9   9       52.73       51.36      4.47 o 
  -4   9   9       15.52        8.68      3.31 o 
  -3   9   9        2.37       -1.02      2.93 o 
  -2   9   9       10.17        4.46      3.48 o 
  -1   9   9       13.65       14.50      2.69 o 
   0   9   9        1.20        2.75      2.47 o 
   1   9   9       13.65       10.71      2.50 o 
   2   9   9       10.18        7.93      2.47 o 
   3   9   9        2.40        2.72      2.69 o 
   4   9   9       15.49       16.29      3.30 o 
   5   9   9       52.69       62.00      4.45 o 
   6   9   9        2.47        6.08      4.29 o 
  -5  10   9        2.76        1.83      3.95 o 
  -4  10   9       30.44       39.89      4.54 o 
  -3  10   9        0.35        0.97      3.13 o 
  -2  10   9       24.17       16.97      4.02 o 
  -1  10   9       10.66        8.99      3.38 o 
   0  10   9        0.45       -0.47      2.84 o 
   1  10   9       10.68       13.08      3.10 o 
   2  10   9       24.21       25.33      3.24 o 
   3  10   9        0.36        5.75      3.99 o 
   4  10   9       30.52       38.32      4.16 o 
   5  10   9        2.78        9.46      4.42 o 
  -3  11   9        3.86        7.86      5.23 o 
  -2  11   9       36.90       42.40      4.73 o 
  -1  11   9       12.35       10.92      3.82 o 
   0  11   9        7.21        6.48      3.32 o 
   1  11   9       12.37       15.25      5.17 o 
   2  11   9       36.88       39.08      4.61 o 
   3  11   9        3.86        7.44      3.34 o 
   0   0  10      836.68      868.67     12.04 o 
   1   0  10        6.88        8.43      0.76 o 
   2   0  10      699.26      755.40      7.21 o 
   3   0  10        2.53        2.43      1.13 o 
   4   0  10        0.25       -0.75      0.75 o 
   5   0  10       86.38       81.55      1.68 o 
   6   0  10      205.89      179.62      4.88 o 
   7   0  10        0.45        0.80      1.85 o 
   8   0  10       75.56       78.70      4.33 o 
   9   0  10       18.79       25.43      3.28 o 
  10   0  10        8.67        5.62      3.04 o 
 -10   1  10        1.30        1.02      3.00 o 
  -9   1  10       33.47       28.03      3.31 o 
  -8   1  10        0.40        1.51      2.24 o 
  -7   1  10        4.36       -0.69      2.58 o 
  -6   1  10       92.49       86.89      5.74 o 
  -5   1  10       81.37       74.70      2.26 o 
  -4   1  10      136.95      132.34      2.57 o 
  -3   1  10      125.59      130.78      2.46 o 
  -2   1  10      347.62      362.87      4.05 o 
  -1   1  10      251.64      273.87      3.34 o 
   0   1  10      110.07      115.45      1.85 o 
   1   1  10      251.17      278.11      3.73 o 
   2   1  10      348.01      368.04      3.79 o 
   3   1  10      125.33      130.91      2.30 o 
   4   1  10      136.75      138.30      2.78 o 
   5   1  10       81.27       76.47      2.74 o 
   6   1  10       92.44       89.44      3.39 o 
   7   1  10        4.38        0.82      2.18 o 
   8   1  10        0.41       -1.03      2.31 o 
   9   1  10       33.46       34.27      3.29 o 
  10   1  10        1.30        2.96      3.09 o 
 -10   2  10        0.63       -2.46      2.96 o 
  -9   2  10       60.04       59.79      3.92 o 
  -8   2  10       13.98        8.00      3.63 o 
  -7   2  10       61.57       53.51      3.72 o 
  -6   2  10      681.64      684.32      8.88 o 
  -5   2  10      240.87      242.63      4.63 o 
  -4   2  10      486.27      488.24      5.44 o 
  -3   2  10      401.59      404.58      5.71 o 
  -2   2  10      482.90      522.35      5.65 o 
  -1   2  10      791.27      811.68      7.66 o 
   0   2  10      319.67      343.28      3.77 o 
   1   2  10      790.68      805.95      7.21 o 
   2   2  10      483.42      519.23      5.22 o 
   3   2  10      401.49      410.38      4.77 o 
   4   2  10      486.31      482.90      5.90 o 
   5   2  10      240.49      244.20      3.34 o 
   6   2  10      682.36      676.34      8.55 o 
   7   2  10       61.42       55.91      2.92 o 
   8   2  10       14.09       15.34      2.85 o 
   9   2  10       60.01       68.46      5.21 o 
  10   2  10        0.64       -0.60      3.75 o 
 -10   3  10        0.55        0.97      4.13 o 
  -9   3  10       11.09        6.72      3.48 o 
  -8   3  10       10.50        8.69      3.03 o 
  -7   3  10      105.69      110.51      3.80 o 
  -6   3  10      252.86      254.16      6.08 o 
  -5   3  10      230.05      227.54      4.79 o 
  -4   3  10       35.91       33.84      1.63 o 
  -3   3  10      194.77      188.98      3.27 o 
  -2   3  10      157.89      174.31      2.97 o 
  -1   3  10       73.91       70.89      2.26 o 
   0   3  10      471.72      460.84      5.34 o 
   1   3  10       73.69       68.07      1.71 o 
   2   3  10      157.66      177.85      2.95 o 
   3   3  10      194.89      186.66      2.40 o 
   4   3  10       35.72       34.75      1.49 o 
   5   3  10      230.27      218.95      3.76 o 
   6   3  10      252.58      250.32      5.44 o 
   7   3  10      105.66      113.72      4.97 o 
   8   3  10       10.54        9.67      3.42 o 
   9   3  10       11.09       12.44      3.75 o 
  10   3  10        0.55        1.07      4.12 o 
 -10   4  10        5.16       -0.92      3.71 o 
  -9   4  10       54.23       62.22      6.12 o 
  -8   4  10        4.01        5.61      2.42 o 
  -7   4  10      103.53      103.22      4.19 o 
  -6   4  10      126.62      122.65      4.35 o 
  -5   4  10      121.96      117.54      3.89 o 
  -4   4  10      180.66      177.74      3.94 o 
  -3   4  10      277.94      262.60      4.19 o 
  -2   4  10       31.51       26.98      1.70 o 
  -1   4  10        9.17       10.17      1.45 o 
   0   4  10      193.94      207.94      3.74 o 
   1   4  10        9.08        9.87      1.14 o 
   2   4  10       31.63       31.17      1.75 o 
   3   4  10      278.02      255.04      3.93 o 
   4   4  10      180.77      177.76      3.66 o 
   5   4  10      121.97      110.90      3.77 o 
   6   4  10      126.68      124.28      4.21 o 
   7   4  10      103.54      113.33     10.95 o 
   8   4  10        3.98        8.10      4.87 o 
   9   4  10       54.37       58.26      5.18 o 
  10   4  10        5.17        4.12      4.03 o 
  -9   5  10        9.34       10.80      4.48 o 
  -8   5  10       11.92       13.31      3.08 o 
  -7   5  10       74.96       65.56      3.52 o 
  -6   5  10       43.90       40.41      3.02 o 
  -5   5  10       63.55       56.77      3.26 o 
  -4   5  10      391.92      385.11      7.01 o 
  -3   5  10       22.00       19.94      1.90 o 
  -2   5  10      475.18      479.88      6.50 o 
  -1   5  10       93.84       94.67      3.00 o 
   0   5  10       58.18       65.82      2.68 o 
   1   5  10       93.90       93.00      2.52 o 
   2   5  10      474.85      487.75      6.31 o 
   3   5  10       21.97       21.27      1.86 o 
   4   5  10      392.01      384.67      6.21 o 
   5   5  10       63.44       62.80      3.63 o 
   6   5  10       43.81       41.88      2.87 o 
   7   5  10       74.80       69.00      3.68 o 
   8   5  10       11.92       25.21      4.19 o 
   9   5  10        9.29       14.42      4.40 o 
  -9   6  10       31.12       37.92      6.03 o 
  -8   6  10        8.70        0.36      4.14 o 
  -7   6  10       63.85       60.90      3.86 o 
  -6   6  10       50.09       42.50      3.20 o 
  -5   6  10       89.61       86.54      4.23 o 
  -4   6  10       17.12       14.27      2.42 o 
  -3   6  10      235.52      259.31      6.05 o 
  -2   6  10       45.84       46.88      2.83 o 
  -1   6  10       27.91       29.33      2.30 o 
   0   6  10       61.78       61.20      3.04 o 
   1   6  10       27.97       28.83      1.86 o 
   2   6  10       45.82       45.54      2.39 o 
   3   6  10      235.96      241.24      4.68 o 
   4   6  10       17.20       17.12      2.28 o 
   5   6  10       89.64       90.41      3.87 o 
   6   6  10       50.05       49.04      3.31 o 
   7   6  10       63.78       62.60      4.38 o 
   8   6  10        8.69        9.23      3.70 o 
   9   6  10       31.19       38.30      5.38 o 
  -8   7  10        1.05       -2.01      5.46 o 
  -7   7  10       21.92       15.41      4.92 o 
  -6   7  10        4.98       -0.49      2.39 o 
  -5   7  10       59.92       52.14      3.56 o 
  -4   7  10      155.23      155.37      4.82 o 
  -3   7  10        1.45        1.68      2.17 o 
  -2   7  10       66.92       76.13      3.97 o 
  -1   7  10       57.76       51.42      3.02 o 
   0   7  10       94.11       94.70      3.89 o 
   1   7  10       57.91       54.58      3.02 o 
   2   7  10       66.87       75.50      3.14 o 
   3   7  10        1.44       -0.28      2.31 o 
   4   7  10      155.34      163.20      4.93 o 
   5   7  10       59.81       60.45      3.57 o 
   6   7  10        4.96        7.62      2.48 o 
   7   7  10       21.95       29.11      5.45 o 
   8   7  10        1.04        6.51      4.58 o 
  -7   8  10        5.92        3.73      4.77 o 
  -6   8  10       12.37       16.94      3.20 o 
  -5   8  10       16.00       17.48      3.14 o 
  -4   8  10       59.31       57.71      3.95 o 
  -3   8  10       58.11       57.05      3.91 o 
  -2   8  10       46.27       46.65      3.59 o 
  -1   8  10       46.14       39.71      3.28 o 
   0   8  10       16.17       12.24      2.66 o 
   1   8  10       46.20       40.14      3.06 o 
   2   8  10       46.47       51.08      3.48 o 
   3   8  10       58.03       60.14      3.89 o 
   4   8  10       59.43       63.53      4.25 o 
   5   8  10       16.00       18.31      2.86 o 
   6   8  10       12.45       16.50      3.19 o 
   7   8  10        5.99       11.37      4.25 o 
  -6   9  10        2.53        3.13      3.24 o 
  -5   9  10       13.87       15.07      3.73 o 
  -4   9  10       29.35       29.99      3.86 o 
  -3   9  10       17.05       13.43      4.32 o 
  -2   9  10       18.13       12.37      3.24 o 
  -1   9  10       24.41       27.15      3.14 o 
   0   9  10      105.75      100.86      4.68 o 
   1   9  10       24.47       26.18      2.94 o 
   2   9  10       18.09       15.47      2.80 o 
   3   9  10       17.02       16.14      3.08 o 
   4   9  10       29.33       36.85      3.93 o 
   5   9  10       13.83       21.58      3.45 o 
   6   9  10        2.52       10.87      5.21 o 
  -5  10  10        2.95        5.69      3.67 o 
  -4  10  10        2.25       -0.91      3.07 o 
  -3  10  10        0.79        0.82      3.85 o 
  -2  10  10       20.50       16.03      5.76 o 
  -1  10  10       11.40       11.88      3.46 o 
   0  10  10        4.00        4.13      2.76 o 
   1  10  10       11.39       10.33      3.35 o 
   2  10  10       20.44       21.46      3.31 o 
   3  10  10        0.80        2.17      3.06 o 
   4  10  10        2.27        8.03      4.34 o 
   5  10  10        2.95        6.44      3.70 o 
  -2  11  10        1.48        2.12      4.86 o 
  -1  11  10        1.14       -3.09      5.12 o 
   0  11  10        4.69        5.33      5.32 o 
   1  11  10        1.13        2.29      3.36 o 
   2  11  10        1.49        5.37      3.85 o 
   1   0  11       50.05       60.22      1.45 o 
   2   0  11      292.09      275.62      3.57 o 
   3   0  11        5.02        4.69      1.05 o 
   4   0  11       19.35       15.43      1.14 o 
   5   0  11       41.24       32.80      1.49 o 
   6   0  11        1.41       -1.90      1.90 o 
   7   0  11      341.80      351.77      6.51 o 
   8   0  11       85.53       93.85      4.66 o 
   9   0  11       25.27       32.56      3.62 o 
  10   0  11        1.42        1.28      2.87 o 
 -10   1  11        3.25        2.78      2.73 o 
  -9   1  11        9.42        9.56      2.81 o 
  -8   1  11        1.07       -2.42      2.42 o 
  -7   1  11       10.88        6.97      3.23 o 
  -6   1  11       53.70       50.79      3.56 o 
  -5   1  11      335.00      328.66      4.74 o 
  -4   1  11      331.84      342.21      6.59 o 
  -3   1  11      542.39      545.26      5.87 o 
  -2   1  11       25.58       28.47      1.32 o 
  -1   1  11      249.13      272.48      3.59 o 
   0   1  11       14.88       16.82      1.00 o 
   1   1  11      249.23      272.23      3.07 o 
   2   1  11       25.46       30.24      1.15 o 
   3   1  11      542.63      540.64      5.58 o 
   4   1  11      331.31      333.41      4.45 o 
   5   1  11      334.87      328.52      4.28 o 
   6   1  11       53.68       50.19      2.92 o 
   7   1  11       10.91       12.83      2.27 o 
   8   1  11        1.08        2.05      2.46 o 
   9   1  11        9.37        4.11      2.89 o 
  10   1  11        3.24        6.84      3.95 o 
 -10   2  11       30.52       32.23      4.00 o 
  -9   2  11       30.05       34.63      3.42 o 
  -8   2  11       70.74       79.89      6.81 o 
  -7   2  11       10.82        7.26      2.63 o 
  -6   2  11        1.12        4.31      1.60 o 
  -5   2  11       84.70       81.94      3.05 o 
  -4   2  11       76.96       77.81      2.56 o 
  -3   2  11       25.85       24.92      1.48 o 
  -2   2  11       62.07       67.63      2.10 o 
  -1   2  11      141.27      164.32      3.82 o 
   0   2  11      255.52      275.43      3.39 o 
   1   2  11      141.27      151.92      2.47 o 
   2   2  11       61.89       64.93      1.61 o 
   3   2  11       25.77       25.71      1.26 o 
   4   2  11       76.63       70.47      2.04 o 
   5   2  11       84.75       78.74      2.49 o 
   6   2  11        1.11        1.09      1.76 o 
   7   2  11       10.94        8.02      2.19 o 
   8   2  11       70.87       79.98      5.10 o 
   9   2  11       30.13       26.42      4.19 o 
  10   2  11       30.47       28.38      4.48 o 
 -10   3  11        5.83       10.31      4.68 o 
  -9   3  11       18.39       17.97      5.58 o 
  -8   3  11      115.30      123.51      6.62 o 
  -7   3  11       56.25       45.30      2.71 o 
  -6   3  11       93.09       91.77      3.57 o 
  -5   3  11       96.37       91.01      3.50 o 
  -4   3  11       55.80       50.25      2.47 o 
  -3   3  11      119.33      123.63      2.76 o 
  -2   3  11      231.87      238.25      3.95 o 
  -1   3  11       66.89       68.75      1.96 o 
   0   3  11        7.82        9.09      0.86 o 
   1   3  11       66.92       67.02      1.96 o 
   2   3  11      231.52      239.50      3.43 o 
   3   3  11      119.38      121.95      2.41 o 
   4   3  11       55.66       56.64      2.05 o 
   5   3  11       96.19       94.78      2.88 o 
   6   3  11       92.96       88.42      3.93 o 
   7   3  11       56.24       47.20      3.37 o 
   8   3  11      115.36      127.44      6.53 o 
   9   3  11       18.45       14.39      3.83 o 
  10   3  11        5.83        3.49      3.88 o 
  -9   4  11       23.30       20.29      5.85 o 
  -8   4  11       14.86       12.18      3.84 o 
  -7   4  11       13.22       10.82      2.46 o 
  -6   4  11       15.36       17.85      2.43 o 
  -5   4  11       11.49        9.26      2.10 o 
  -4   4  11      361.49      360.62      5.82 o 
  -3   4  11       82.11       77.34      2.64 o 
  -2   4  11      190.11      188.97      3.09 o 
  -1   4  11       83.22       87.51      2.37 o 
   0   4  11      151.04      168.37      3.27 o 
   1   4  11       83.32       88.23      2.16 o 
   2   4  11      190.15      190.31      3.53 o 
   3   4  11       81.90       77.64      2.62 o 
   4   4  11      361.77      355.76      5.74 o 
   5   4  11       11.44        6.03      1.99 o 
   6   4  11       15.35       12.86      2.04 o 
   7   4  11       13.22       19.71      3.00 o 
   8   4  11       14.92       20.05      4.92 o 
   9   4  11       23.31       19.45      4.08 o 
  -9   5  11        7.97        5.84      4.62 o 
  -8   5  11       57.57       54.26      4.22 o 
  -7   5  11       17.85       18.35      2.78 o 
  -6   5  11       38.85       27.72      3.07 o 
  -5   5  11      117.18      121.32      4.58 o 
  -4   5  11       89.55       78.01      3.77 o 
  -3   5  11       26.59       28.34      2.37 o 
  -2   5  11       54.21       51.20      2.50 o 
  -1   5  11       77.41       71.01      2.81 o 
   0   5  11      212.49      231.33      4.88 o 
   1   5  11       77.37       71.25      2.36 o 
   2   5  11       54.32       54.98      2.41 o 
   3   5  11       26.58       25.82      2.04 o 
   4   5  11       89.47       78.88      3.24 o 
   5   5  11      117.23      120.90      4.07 o 
   6   5  11       38.86       31.61      2.71 o 
   7   5  11       17.87       21.11      3.69 o 
   8   5  11       57.60       65.01      5.77 o 
   9   5  11        8.00        1.47      4.18 o 
  -8   6  11       18.83        9.46      3.42 o 
  -7   6  11       20.23       17.08      3.51 o 
  -6   6  11       29.33       26.58      3.12 o 
  -5   6  11       30.86       27.09      3.14 o 
  -4   6  11       30.38       20.91      2.82 o 
  -3   6  11      101.31      101.35      4.05 o 
  -2   6  11       16.73       13.17      2.18 o 
  -1   6  11      170.94      167.84      4.27 o 
   0   6  11      162.94      179.53      4.78 o 
   1   6  11      170.86      170.18      4.16 o 
   2   6  11       16.63       15.28      1.80 o 
   3   6  11      101.17       97.48      3.44 o 
   4   6  11       30.38       29.26      2.72 o 
   5   6  11       30.95       30.00      2.85 o 
   6   6  11       29.39       26.72      2.90 o 
   7   6  11       20.22       26.80      3.76 o 
   8   6  11       18.89       15.22      4.28 o 
  -8   7  11       14.99       14.36      5.23 o 
  -7   7  11       24.18       26.41      4.21 o 
  -6   7  11       35.02       32.96      4.46 o 
  -5   7  11       13.73       11.89      4.07 o 
  -4   7  11       29.27       30.96      3.64 o 
  -3   7  11       24.24       22.50      3.18 o 
  -2   7  11       11.95        2.64      2.48 o 
  -1   7  11       66.48       61.49      3.33 o 
   0   7  11       15.89       19.99      2.59 o 
   1   7  11       66.35       63.16      3.28 o 
   2   7  11       11.90        5.19      2.26 o 
   3   7  11       24.35       18.08      2.88 o 
   4   7  11       29.27       27.94      2.86 o 
   5   7  11       13.76       21.10      2.62 o 
   6   7  11       34.99       39.65      3.28 o 
   7   7  11       24.14       35.94      4.23 o 
   8   7  11       14.99       26.72      8.57 o 
  -7   8  11       12.82       12.45      5.35 o 
  -6   8  11       19.24       25.87      3.64 o 
  -5   8  11       19.69       13.26      3.30 o 
  -4   8  11       60.84       55.87      5.85 o 
  -3   8  11       58.53       52.61      5.51 o 
  -2   8  11       16.52       12.83      2.85 o 
  -1   8  11       69.48       72.02      4.32 o 
   0   8  11       34.23       41.32      3.32 o 
   1   8  11       69.46       75.61      3.74 o 
   2   8  11       16.46       12.73      2.55 o 
   3   8  11       58.61       54.04      3.87 o 
   4   8  11       60.73       65.48      4.30 o 
   5   8  11       19.73       17.77      4.51 o 
   6   8  11       19.20       32.01      5.70 o 
   7   8  11       12.84       26.39      7.40 o 
  -6   9  11       12.21       13.42      4.03 o 
  -5   9  11        6.35        4.27      3.36 o 
  -4   9  11        5.89        6.48      4.27 o 
  -3   9  11       18.99       19.35      3.58 o 
  -2   9  11       33.83       34.82      5.43 o 
  -1   9  11        1.21       -1.04      2.76 o 
   0   9  11      130.18      133.94      5.11 o 
   1   9  11        1.18        1.66      3.10 o 
   2   9  11       33.77       29.74      3.56 o 
   3   9  11       18.93       23.56      3.94 o 
   4   9  11        5.89       11.17      3.42 o 
   5   9  11        6.39        9.92      5.84 o 
   6   9  11       12.20       21.08      5.20 o 
  -4  10  11        4.93        0.52      3.22 o 
  -3  10  11        8.27        6.55      4.02 o 
  -2  10  11       27.57       22.15      6.09 o 
  -1  10  11       51.63       57.85      5.42 o 
   0  10  11        0.09       -1.25      4.34 o 
   1  10  11       51.54       54.54      4.88 o 
   2  10  11       27.68       35.66      4.57 o 
   3  10  11        8.27       15.66      3.84 o 
   4  10  11        4.93       12.14      3.91 o 
  -1  11  11        1.08       -2.20      5.67 o 
   0  11  11        9.95        5.93      5.70 o 
   1  11  11        1.09        2.90      3.55 o 
   0   0  12      149.98      143.41      4.84 o 
   1   0  12       21.04       22.26      1.76 o 
   2   0  12     1230.75     1239.66     10.94 o 
   3   0  12        5.44        7.67      1.08 o 
   4   0  12        0.32       -0.42      0.87 o 
   5   0  12      198.61      185.75      3.78 o 
   6   0  12       27.71       23.32      2.60 o 
   7   0  12       18.49       21.66      2.49 o 
   8   0  12        1.18       -0.12      2.28 o 
   9   0  12       56.36       57.64      4.10 o 
  10   0  12        0.26       -0.42      3.47 o 
 -10   1  12       32.89       31.31      3.72 o 
  -9   1  12        7.41        6.87      2.70 o 
  -8   1  12       25.98       26.42      2.84 o 
  -7   1  12        5.34       -2.52      2.52 o 
  -6   1  12      108.52       96.42      3.78 o 
  -5   1  12       17.43       14.09      1.84 o 
  -4   1  12      211.28      217.42      4.43 o 
  -3   1  12       37.33       41.30      1.74 o 
  -2   1  12      156.82      154.34      2.66 o 
  -1   1  12      144.52      155.80      2.70 o 
   0   1  12       69.23       54.93      1.75 o 
   1   1  12      144.49      152.78      2.46 o 
   2   1  12      156.53      157.26      2.65 o 
   3   1  12       37.33       41.00      1.63 o 
   4   1  12      211.62      208.87      3.96 o 
   5   1  12       17.40       11.82      1.54 o 
   6   1  12      108.77       95.98      4.02 o 
   7   1  12        5.34        5.84      2.03 o 
   8   1  12       25.97       28.34      3.28 o 
   9   1  12        7.36        0.53      3.49 o 
  10   1  12       32.93       30.43      4.78 o 
 -10   2  12       10.71       17.56      3.75 o 
  -9   2  12        6.14        7.13      2.72 o 
  -8   2  12        7.74        6.89      3.34 o 
  -7   2  12       32.29       30.59      3.31 o 
  -6   2  12       49.45       46.14      2.66 o 
  -5   2  12      154.42      154.59      4.12 o 
  -4   2  12      331.81      332.02      5.64 o 
  -3   2  12        5.47        3.32      1.13 o 
  -2   2  12       85.02       80.24      2.33 o 
  -1   2  12      291.86      289.79      4.40 o 
   0   2  12        3.45        2.40      0.83 o 
   1   2  12      291.13      286.31      3.30 o 
   2   2  12       85.05       79.14      1.69 o 
   3   2  12        5.53        3.08      0.92 o 
   4   2  12      331.55      329.00      4.60 o 
   5   2  12      154.25      150.24      3.34 o 
   6   2  12       49.43       51.53      2.90 o 
   7   2  12       32.41       34.63      3.21 o 
   8   2  12        7.77        8.63      3.23 o 
   9   2  12        6.16        2.77      3.37 o 
  10   2  12       10.71       11.25      4.82 o 
  -9   3  12        6.22        3.42      4.46 o 
  -8   3  12       41.63       43.13      4.68 o 
  -7   3  12       22.53       21.69      2.26 o 
  -6   3  12       25.01       20.23      2.86 o 
  -5   3  12       32.29       34.72      2.54 o 
  -4   3  12      107.80       98.32      3.40 o 
  -3   3  12       71.42       66.40      2.52 o 
  -2   3  12       44.90       45.97      2.15 o 
  -1   3  12       23.81       24.42      1.76 o 
   0   3  12      158.07      176.94      2.92 o 
   1   3  12       23.73       25.25      1.43 o 
   2   3  12       44.78       44.80      2.00 o 
   3   3  12       71.24       65.93      2.45 o 
   4   3  12      107.88       98.78      3.30 o 
   5   3  12       32.47       35.55      2.47 o 
   6   3  12       24.95       19.26      1.80 o 
   7   3  12       22.52       21.29      2.95 o 
   8   3  12       41.59       47.10      4.35 o 
   9   3  12        6.25       -0.06      3.48 o 
  -9   4  12        1.23       -3.17      4.02 o 
  -8   4  12        2.83        2.15      3.66 o 
  -7   4  12       50.50       52.21      3.36 o 
  -6   4  12       20.42       17.93      3.11 o 
  -5   4  12      118.41      113.41      4.29 o 
  -4   4  12       96.04       93.91      3.36 o 
  -3   4  12       33.17       28.20      2.18 o 
  -2   4  12       62.74       62.59      2.08 o 
  -1   4  12       97.66       89.65      2.43 o 
   0   4  12       28.95       29.19      1.61 o 
   1   4  12       97.57       92.61      2.80 o 
   2   4  12       62.71       66.31      2.25 o 
   3   4  12       33.18       33.53      2.34 o 
   4   4  12       95.99       91.49      3.27 o 
   5   4  12      118.38      109.72      4.07 o 
   6   4  12       20.43       19.23      2.28 o 
   7   4  12       50.50       51.07      3.74 o 
   8   4  12        2.82       -0.57      3.10 o 
   9   4  12        1.23       -0.87      5.02 o 
  -9   5  12        0.81       -4.70      4.70 o 
  -8   5  12        6.30        2.28      4.65 o 
  -7   5  12       82.51       79.79      5.09 o 
  -6   5  12       33.49       33.54      3.36 o 
  -5   5  12        3.73        4.22      2.28 o 
  -4   5  12       83.26       77.83      3.79 o 
  -3   5  12      148.45      156.72      4.44 o 
  -2   5  12      175.73      173.69      4.12 o 
  -1   5  12       62.65       63.11      4.05 o 
   0   5  12       84.03       82.89      3.28 o 
   1   5  12       62.79       63.89      2.58 o 
   2   5  12      175.72      175.71      5.38 o 
   3   5  12      148.21      154.63      3.75 o 
   4   5  12       83.33       77.98      4.51 o 
   5   5  12        3.72        6.01      2.02 o 
   6   5  12       33.50       37.65      2.88 o 
   7   5  12       82.73       91.32     10.18 o 
   8   5  12        6.32        0.38      4.51 o 
   9   5  12        0.82       -3.90      3.90 o 
  -8   6  12        3.63        5.98      5.02 o 
  -7   6  12       29.80       31.58      3.54 o 
  -6   6  12       18.38       11.95      5.17 o 
  -5   6  12       26.14       18.14      2.96 o 
  -4   6  12      146.98      143.20      5.00 o 
  -3   6  12      421.79      437.47      8.03 o 
  -2   6  12       59.71       61.44      3.60 o 
  -1   6  12       16.79       15.31      2.31 o 
   0   6  12      118.06      120.77      4.20 o 
   1   6  12       16.85       16.79      2.15 o 
   2   6  12       59.67       59.81      3.23 o 
   3   6  12      422.00      429.93      7.30 o 
   4   6  12      146.78      146.49      4.55 o 
   5   6  12       26.10       25.64      3.09 o 
   6   6  12       18.44       18.61      2.90 o 
   7   6  12       29.84       39.53      7.83 o 
   8   6  12        3.63        8.31      4.98 o 
  -7   7  12        8.07        4.55      3.13 o 
  -6   7  12       23.76       30.74      3.68 o 
  -5   7  12        3.33       -2.66      3.30 o 
  -4   7  12        8.86        1.92      3.76 o 
  -3   7  12        5.10        3.49      3.87 o 
  -2   7  12       54.55       52.51      4.23 o 
  -1   7  12       16.67       15.67      2.52 o 
   0   7  12      109.68      104.61      4.33 o 
   1   7  12       16.68       16.41      2.63 o 
   2   7  12       54.54       52.05      3.25 o 
   3   7  12        5.10        3.37      2.44 o 
   4   7  12        8.91       11.70      3.02 o 
   5   7  12        3.34        3.86      2.94 o 
   6   7  12       23.77       26.02      3.27 o 
   7   7  12        8.05        7.41      6.27 o 
  -7   8  12        9.92        3.93      5.78 o 
  -6   8  12        2.38        1.58      3.73 o 
  -5   8  12       11.57        8.95      3.34 o 
  -4   8  12       42.82       39.20      4.77 o 
  -3   8  12       18.49       17.12      5.07 o 
  -2   8  12       23.77       28.91      3.51 o 
  -1   8  12       36.93       46.33      3.95 o 
   0   8  12       58.86       61.10      3.86 o 
   1   8  12       36.92       44.05      3.76 o 
   2   8  12       23.75       24.16      4.06 o 
   3   8  12       18.50       17.04      3.44 o 
   4   8  12       42.83       43.58      4.34 o 
   5   8  12       11.55       12.58      3.35 o 
   6   8  12        2.39        7.02      4.80 o 
   7   8  12        9.97       23.22     18.92 o 
  -5   9  12       13.02       14.31      4.70 o 
  -4   9  12       27.82       28.03      4.29 o 
  -3   9  12       18.84       12.05      4.64 o 
  -2   9  12        6.79        5.78      4.56 o 
  -1   9  12        3.20        3.18      4.76 o 
   0   9  12        1.48       -0.18      3.54 o 
   1   9  12        3.20        3.50      3.21 o 
   2   9  12        6.79        4.48      3.21 o 
   3   9  12       18.77       21.94      3.81 o 
   4   9  12       27.81       36.38      4.37 o 
   5   9  12       13.04       20.42      3.88 o 
  -4  10  12        3.93        3.79      3.66 o 
  -3  10  12        5.80       -0.20      3.16 o 
  -2  10  12        9.36        9.49      5.27 o 
  -1  10  12       61.96       76.46      8.21 o 
   0  10  12       10.76       11.33      5.19 o 
   1  10  12       61.91       72.31      4.94 o 
   2  10  12        9.33       16.87      4.02 o 
   3  10  12        5.80        9.59      3.78 o 
   4  10  12        3.92        8.35      4.72 o 
   1   0  13      106.17       97.15      2.50 o 
   2   0  13      242.73      279.87      3.59 o 
   3   0  13        5.44        6.26      1.16 o 
   4   0  13       41.62       36.68      2.07 o 
   5   0  13      212.24      224.67      4.65 o 
   6   0  13       62.60       63.95      3.40 o 
   7   0  13       33.79       26.31      2.69 o 
   8   0  13        6.51        2.81      2.31 o 
   9   0  13        1.14       -2.11      3.15 o 
  10   0  13       17.05       14.69      4.54 o 
 -10   1  13       24.90       33.73      7.75 o 
  -9   1  13       21.01       27.03      3.27 o 
  -8   1  13        7.65        5.58      2.31 o 
  -7   1  13       18.00       10.89      2.68 o 
  -6   1  13      170.86      155.12      6.34 o 
  -5   1  13        3.96       -0.56      1.72 o 
  -4   1  13      193.90      191.18      5.26 o 
  -3   1  13        4.56        5.65      1.23 o 
  -2   1  13      269.38      266.60      3.67 o 
  -1   1  13      130.49      146.84      2.77 o 
   0   1  13       42.60       39.17      1.63 o 
   1   1  13      130.79      148.24      3.03 o 
   2   1  13      269.04      263.20      3.85 o 
   3   1  13        4.58        5.43      1.13 o 
   4   1  13      193.79      190.50      3.89 o 
   5   1  13        3.97       -0.49      1.89 o 
   6   1  13      170.73      157.14      4.28 o 
   7   1  13       18.00       13.20      2.38 o 
   8   1  13        7.62        4.08      3.16 o 
   9   1  13       21.01       24.51      5.02 o 
  10   1  13       24.95       24.78     11.78 o 
  -9   2  13       22.10       29.62      3.63 o 
  -8   2  13       19.84       19.28      4.09 o 
  -7   2  13       36.48       27.17      3.27 o 
  -6   2  13        0.23       -1.61      1.61 o 
  -5   2  13      109.25      102.13      3.58 o 
  -4   2  13      169.55      169.24      4.21 o 
  -3   2  13        5.96        3.93      1.58 o 
  -2   2  13      173.76      181.88      3.62 o 
  -1   2  13      150.11      153.44      3.34 o 
   0   2  13      179.40      192.19      2.98 o 
   1   2  13      149.95      159.05      3.09 o 
   2   2  13      173.85      178.76      2.91 o 
   3   2  13        5.96        4.53      1.29 o 
   4   2  13      169.65      158.57      3.23 o 
   5   2  13      109.29      106.45      4.06 o 
   6   2  13        0.24       -2.08      2.08 o 
   7   2  13       36.44       25.33      3.07 o 
   8   2  13       19.89       12.89      4.10 o 
   9   2  13       22.15       24.40      4.80 o 
  -9   3  13        0.35       -0.08      4.45 o 
  -8   3  13        2.98       -0.25      3.23 o 
  -7   3  13       60.59       59.68      4.41 o 
  -6   3  13        1.77       -2.01      2.66 o 
  -5   3  13       26.78       22.19      2.47 o 
  -4   3  13      134.19      137.12      3.96 o 
  -3   3  13      164.48      153.92      3.92 o 
  -2   3  13       55.81       55.96      2.41 o 
  -1   3  13      135.76      133.90      3.32 o 
   0   3  13       42.28       50.17      1.77 o 
   1   3  13      135.75      131.38      2.73 o 
   2   3  13       55.65       57.32      2.15 o 
   3   3  13      164.23      155.68      3.54 o 
   4   3  13      134.21      130.04      3.74 o 
   5   3  13       26.85       21.80      2.37 o 
   6   3  13        1.77        0.58      2.22 o 
   7   3  13       60.62       57.62      4.26 o 
   8   3  13        3.01        0.17      3.78 o 
   9   3  13        0.34       -1.07      4.04 o 
  -9   4  13        0.21       -4.09      4.09 o 
  -8   4  13        4.83       -1.49      4.55 o 
  -7   4  13       53.75       59.55      3.68 o 
  -6   4  13       14.31       13.04      3.16 o 
  -5   4  13      130.62      133.46      4.68 o 
  -4   4  13      196.35      192.33      4.89 o 
  -3   4  13        9.03        6.50      1.78 o 
  -2   4  13      203.65      202.05      4.08 o 
  -1   4  13      129.83      129.39      3.05 o 
   0   4  13       34.21       26.79      1.87 o 
   1   4  13      129.71      126.94      4.28 o 
   2   4  13      203.08      202.04      3.89 o 
   3   4  13        9.05        9.69      1.75 o 
   4   4  13      196.21      195.69      4.50 o 
   5   4  13      130.53      128.25      5.32 o 
   6   4  13       14.26       20.05      2.51 o 
   7   4  13       53.65       62.72      4.30 o 
   8   4  13        4.85       -3.70      3.70 o 
   9   4  13        0.21       -5.40      5.40 o 
  -8   5  13        0.83       -3.98      3.98 o 
  -7   5  13       24.03       20.74      3.08 o 
  -6   5  13       31.74       34.41      4.18 o 
  -5   5  13       69.52       67.11      4.37 o 
  -4   5  13      179.56      171.43      6.35 o 
  -3   5  13        4.08        6.98      2.17 o 
  -2   5  13      195.12      202.32      4.55 o 
  -1   5  13       52.61       50.75      2.76 o 
   0   5  13      106.52       93.14      3.57 o 
   1   5  13       52.61       50.70      3.08 o 
   2   5  13      195.10      203.09      4.49 o 
   3   5  13        4.04        3.25      2.10 o 
   4   5  13      179.78      176.87      6.35 o 
   5   5  13       69.42       64.98      3.78 o 
   6   5  13       31.73       30.61      2.97 o 
   7   5  13       24.04       26.40      5.38 o 
   8   5  13        0.82       -2.84      4.41 o 
  -8   6  13        4.89       -5.60      7.60 o 
  -7   6  13       24.08       27.26      3.54 o 
  -6   6  13       16.47       16.74      3.09 o 
  -5   6  13        4.19        1.14      2.79 o 
  -4   6  13       25.36       26.40      3.79 o 
  -3   6  13       33.11       41.50      3.37 o 
  -2   6  13      350.51      352.88      7.13 o 
  -1   6  13       65.15       59.91      3.28 o 
   0   6  13        0.17       -1.80      1.80 o 
   1   6  13       65.27       57.62      3.62 o 
   2   6  13      350.28      340.44      7.20 o 
   3   6  13       33.03       38.32      4.75 o 
   4   6  13       25.37       24.70      3.09 o 
   5   6  13        4.18        0.61      2.39 o 
   6   6  13       16.39       20.70      3.01 o 
   7   6  13       24.09       35.63      8.55 o 
   8   6  13        4.89        1.98      4.87 o 
  -7   7  13        0.97       -4.18      4.18 o 
  -6   7  13       17.88       11.22      5.31 o 
  -5   7  13       64.65       78.68      4.92 o 
  -4   7  13       31.52       27.12      5.16 o 
  -3   7  13       38.12       34.86      4.57 o 
  -2   7  13       67.22       67.58      4.06 o 
  -1   7  13       77.06       78.98      5.03 o 
   0   7  13       35.76       35.80      3.22 o 
   1   7  13       76.99       77.33      4.31 o 
   2   7  13       67.31       70.89      4.15 o 
   3   7  13       38.08       33.82      3.73 o 
   4   7  13       31.54       33.62      3.95 o 
   5   7  13       64.72       71.58      5.00 o 
   6   7  13       17.88       17.44      4.82 o 
   7   7  13        0.96        7.45      9.28 o 
  -6   8  13       14.05       18.76      3.81 o 
  -5   8  13       19.86       25.60      5.26 o 
  -4   8  13       19.63       21.11      4.79 o 
  -3   8  13        2.47       -2.66      2.66 o 
  -2   8  13       31.38       31.03      3.53 o 
  -1   8  13      157.92      180.85      6.98 o 
   0   8  13       11.16       12.55      3.11 o 
   1   8  13      157.92      178.48      6.03 o 
   2   8  13       31.30       32.26      4.75 o 
   3   8  13        2.45        5.76      3.32 o 
   4   8  13       19.60       23.49      3.82 o 
   5   8  13       19.80       21.19      4.41 o 
   6   8  13       14.04       17.78      4.93 o 
  -5   9  13        7.99       11.72      3.51 o 
  -4   9  13       18.03       20.07      3.81 o 
  -3   9  13        0.08       -3.45      3.45 o 
  -2   9  13       10.20       11.97      5.52 o 
  -1   9  13       15.21       16.46      3.47 o 
   0   9  13        4.96        2.91      4.88 o 
   1   9  13       15.28       17.74      3.51 o 
   2   9  13       10.23       10.10      4.31 o 
   3   9  13        0.08       -1.08      3.40 o 
   4   9  13       18.02       23.63      4.47 o 
   5   9  13        8.01       17.88      4.05 o 
  -3  10  13        2.56        6.03      4.19 o 
  -2  10  13        6.88        1.05      3.55 o 
  -1  10  13        6.35        7.88      6.77 o 
   0  10  13       13.55        6.65      6.03 o 
   1  10  13        6.36        5.37      7.25 o 
   2  10  13        6.83       14.07      4.06 o 
   3  10  13        2.58       12.90      4.00 o 
   0   0  14      700.37      699.75     11.25 o 
   1   0  14       56.74       60.95      2.05 o 
   2   0  14        6.97        6.94      1.01 o 
   3   0  14      779.53      801.06      9.99 o 
   4   0  14        0.06       -1.38      1.38 o 
   5   0  14       42.16       36.42      2.25 o 
   6   0  14        9.35        2.97      2.11 o 
   7   0  14        0.64       -1.31      2.39 o 
   8   0  14       51.81       60.97      4.70 o 
   9   0  14        2.43       10.18      3.67 o 
  -9   1  14        2.00        4.32      3.02 o 
  -8   1  14        6.02        4.12      3.22 o 
  -7   1  14        9.34        2.20      2.44 o 
  -6   1  14       14.79       10.89      1.83 o 
  -5   1  14       29.20       20.68      3.05 o 
  -4   1  14        3.59        3.96      1.73 o 
  -3   1  14       96.70       96.60      3.29 o 
  -2   1  14       14.92       13.38      1.55 o 
  -1   1  14      142.83      158.94      3.34 o 
   0   1  14     1441.11     1467.38     13.01 o 
   1   1  14      142.72      153.76      3.75 o 
   2   1  14       14.94       12.87      1.32 o 
   3   1  14       96.66       98.28      3.17 o 
   4   1  14        3.52        0.23      1.42 o 
   5   1  14       29.17       21.80      1.93 o 
   6   1  14       14.75        7.69      3.58 o 
   7   1  14        9.33        4.14      3.28 o 
   8   1  14        6.06        5.53      3.45 o 
   9   1  14        2.01       -2.50      3.66 o 
  -9   2  14        0.94        0.56      3.92 o 
  -8   2  14       15.16       16.22      3.54 o 
  -7   2  14        4.26        1.73      3.69 o 
  -6   2  14      102.21      100.00      5.04 o 
  -5   2  14      122.65      112.88      4.26 o 
  -4   2  14        4.96        5.03      1.88 o 
  -3   2  14       87.16       89.07      3.38 o 
  -2   2  14       85.78       86.38      2.88 o 
  -1   2  14       95.45      101.79      2.98 o 
   0   2  14      218.41      223.35      4.05 o 
   1   2  14       95.62      101.83      3.20 o 
   2   2  14       85.74       85.95      2.52 o 
   3   2  14       87.22       88.68      3.24 o 
   4   2  14        4.97        1.33      1.84 o 
   5   2  14      122.64      118.68      3.95 o 
   6   2  14      101.95      101.83      4.98 o 
   7   2  14        4.26        0.20      2.72 o 
   8   2  14       15.11       19.59      4.43 o 
   9   2  14        0.93        3.66      3.96 o 
  -9   3  14        1.80        1.69      4.70 o 
  -8   3  14       18.30       20.15      5.09 o 
  -7   3  14       17.75       16.17      3.82 o 
  -6   3  14       18.31       19.38      2.53 o 
  -5   3  14       52.47       57.30      3.18 o 
  -4   3  14      254.49      243.12      5.20 o 
  -3   3  14       10.25       10.26      2.01 o 
  -2   3  14       81.89       83.22      3.01 o 
  -1   3  14       34.61       37.57      2.23 o 
   0   3  14      607.53      620.93      7.24 o 
   1   3  14       34.80       36.65      2.12 o 
   2   3  14       81.84       80.05      2.67 o 
   3   3  14       10.18       10.67      1.85 o 
   4   3  14      254.44      249.39      5.76 o 
   5   3  14       52.52       59.41      3.33 o 
   6   3  14       18.34       22.26      3.29 o 
   7   3  14       17.72       19.09      3.37 o 
   8   3  14       18.33       25.82      6.06 o 
   9   3  14        1.81       -0.36      4.13 o 
  -8   4  14       13.82       14.62      4.63 o 
  -7   4  14       11.40       14.38      2.79 o 
  -6   4  14      139.50      157.89      6.67 o 
  -5   4  14      130.05      138.59      4.82 o 
  -4   4  14       29.85       26.39      2.89 o 
  -3   4  14      451.71      447.06      7.03 o 
  -2   4  14       32.77       28.87      2.37 o 
  -1   4  14      163.62      160.86      3.88 o 
   0   4  14      432.91      428.05      5.90 o 
   1   4  14      163.78      147.50      3.58 o 
   2   4  14       32.70       30.40      2.29 o 
   3   4  14      451.75      445.00      7.58 o 
   4   4  14       29.84       25.52      3.32 o 
   5   4  14      130.01      131.88      6.81 o 
   6   4  14      139.67      157.07      5.62 o 
   7   4  14       11.44       15.68      3.51 o 
   8   4  14       13.81       10.75      4.44 o 
  -8   5  14       10.40        5.69      4.59 o 
  -7   5  14        3.20       -2.88      3.91 o 
  -6   5  14       31.12       28.49      3.72 o 
  -5   5  14        0.41        0.63      2.41 o 
  -4   5  14       79.71       79.32      4.11 o 
  -3   5  14      271.88      279.35      6.04 o 
  -2   5  14       35.85       43.85      2.96 o 
  -1   5  14       91.83       82.02      3.34 o 
   0   5  14       62.09       56.55      3.16 o 
   1   5  14       91.76       76.78      3.82 o 
   2   5  14       36.05       40.03      3.17 o 
   3   5  14      272.04      277.69      6.19 o 
   4   5  14       79.73       74.30      4.25 o 
   5   5  14        0.41       -1.03      2.25 o 
   6   5  14       31.12       26.18      4.52 o 
   7   5  14        3.20        4.06      4.47 o 
   8   5  14       10.37       14.48      5.46 o 
  -7   6  14       19.37       15.04      3.85 o 
  -6   6  14        2.47        0.75      2.85 o 
  -5   6  14       16.47       24.44      3.31 o 
  -4   6  14        7.02       -1.19      2.43 o 
  -3   6  14      135.53      140.35      5.14 o 
  -2   6  14       40.90       44.98      3.28 o 
  -1   6  14       25.16       21.49      2.67 o 
   0   6  14        0.08       -2.08      2.08 o 
   1   6  14       25.23       22.44      2.97 o 
   2   6  14       40.85       42.06      3.69 o 
   3   6  14      135.75      136.68      6.79 o 
   4   6  14        7.08        3.13      3.07 o 
   5   6  14       16.37       19.97      4.85 o 
   6   6  14        2.48        0.76      3.59 o 
   7   6  14       19.32       23.55      8.67 o 
  -7   7  14        1.68       -0.96      2.92 o 
  -6   7  14       25.00       27.69      5.11 o 
  -5   7  14        6.13        8.40      3.08 o 
  -4   7  14       51.61       45.32      4.20 o 
  -3   7  14       59.01       55.75      4.08 o 
  -2   7  14       17.23       14.19      3.42 o 
  -1   7  14        1.15       -4.32      4.32 o 
   0   7  14       39.41       37.52      3.32 o 
   1   7  14        1.12       -2.39      2.96 o 
   2   7  14       17.24       13.56      3.08 o 
   3   7  14       58.83       60.46      4.94 o 
   4   7  14       51.54       48.83      4.79 o 
   5   7  14        6.16        8.00      4.07 o 
   6   7  14       24.97       22.07      6.23 o 
   7   7  14        1.68       15.45     10.99 o 
  -6   8  14        8.57       11.92      3.73 o 
  -5   8  14        4.53        4.35      3.02 o 
  -4   8  14        4.08        7.01      3.12 o 
  -3   8  14       37.63       37.00      3.95 o 
  -2   8  14       15.43        8.01      4.39 o 
  -1   8  14       39.08       37.46      4.15 o 
   0   8  14       22.38       15.64      3.33 o 
   1   8  14       39.05       46.08      3.98 o 
   2   8  14       15.38        9.81      4.80 o 
   3   8  14       37.66       41.56      6.20 o 
   4   8  14        4.05        4.35      4.87 o 
   5   8  14        4.52        8.78      3.85 o 
   6   8  14        8.59       17.56      4.35 o 
  -4   9  14       22.36       21.37      4.94 o 
  -3   9  14        4.46       -2.07      4.79 o 
  -2   9  14        9.39        4.63      3.46 o 
  -1   9  14        6.34        7.50      5.38 o 
   0   9  14        3.42       -4.30      4.30 o 
   1   9  14        6.36        3.59      6.07 o 
   2   9  14        9.33        7.04      4.11 o 
   3   9  14        4.47        8.61      4.93 o 
   4   9  14       22.28       34.92      5.32 o 
  -2  10  14       16.04       14.30      4.83 o 
  -1  10  14        6.23        6.01      3.89 o 
   0  10  14        4.19        5.36      4.72 o 
   1  10  14        6.22        2.67      8.56 o 
   2  10  14       16.01       21.61      5.90 o 
   1   0  15       72.81       75.82      3.08 o 
   2   0  15      215.49      221.41      3.99 o 
   3   0  15      126.20      154.90      4.03 o 
   4   0  15       19.35       14.91      2.15 o 
   5   0  15       46.23       38.33      3.43 o 
   6   0  15        1.99       -2.53      2.53 o 
   7   0  15        0.78       -2.65      2.65 o 
   8   0  15       39.09       48.88      4.52 o 
   9   0  15       11.13       12.11      4.17 o 
  -9   1  15       13.17       23.71      4.28 o 
  -8   1  15       12.78       19.68      3.52 o 
  -7   1  15       33.84       36.54      3.89 o 
  -6   1  15       33.85       33.73      3.94 o 
  -5   1  15       70.20       51.19      3.19 o 
  -4   1  15       21.95       20.89      2.29 o 
  -3   1  15      221.91      218.68      4.73 o 
  -2   1  15       11.97       11.28      1.65 o 
  -1   1  15      172.38      178.55      3.67 o 
   0   1  15       12.44       71.99      7.48 o 
   1   1  15      171.94      180.59      5.21 o 
   2   1  15       12.01       11.34      1.69 o 
   3   1  15      221.86      214.78      4.64 o 
   4   1  15       21.98       22.35      2.28 o 
   5   1  15       70.01       51.68      2.90 o 
   6   1  15       33.82       28.64      3.34 o 
   7   1  15       33.89       37.26      3.94 o 
   8   1  15       12.75       16.75      3.78 o 
   9   1  15       13.18       22.23      4.90 o 
  -9   2  15       10.57       14.52      3.68 o 
  -8   2  15       15.11       19.59      5.10 o 
  -7   2  15        9.03        6.01      3.41 o 
  -6   2  15        7.25        0.74      1.94 o 
  -5   2  15       65.72       67.80      3.45 o 
  -4   2  15       84.76       75.62      3.42 o 
  -3   2  15       79.32       81.08      3.33 o 
  -2   2  15      147.04      139.41      3.65 o 
  -1   2  15       77.59       69.75      2.72 o 
   0   2  15       73.95       94.05      2.98 o 
   1   2  15       77.48       72.05      2.92 o 
   2   2  15      146.75      141.47      4.03 o 
   3   2  15       79.29       76.37      3.08 o 
   4   2  15       84.66       73.94      3.41 o 
   5   2  15       65.69       64.33      4.89 o 
   6   2  15        7.20        3.31      3.84 o 
   7   2  15        8.99        4.95      3.19 o 
   8   2  15       15.11       18.04      4.46 o 
   9   2  15       10.50       13.96      4.72 o 
  -8   3  15       12.46       10.43      3.66 o 
  -7   3  15       50.94       58.96      5.38 o 
  -6   3  15       49.63       47.05      3.35 o 
  -5   3  15      193.44      190.91      5.63 o 
  -4   3  15        2.42        1.24      1.98 o 
  -3   3  15       33.31       34.02      2.61 o 
  -2   3  15      160.40      163.81      4.39 o 
  -1   3  15      308.19      300.19      5.24 o 
   0   3  15        0.19        6.52      1.77 o 
   1   3  15      308.13      311.47      5.50 o 
   2   3  15      160.35      152.90      4.30 o 
   3   3  15       33.42       31.63      4.11 o 
   4   3  15        2.43        1.17      2.66 o 
   5   3  15      193.22      181.92      6.37 o 
   6   3  15       49.59       41.04      3.97 o 
   7   3  15       50.89       60.04      4.64 o 
   8   3  15       12.44       12.48      6.39 o 
  -8   4  15       11.40        3.82      3.65 o 
  -7   4  15        5.44       -1.58      4.95 o 
  -6   4  15       24.34       27.86      4.61 o 
  -5   4  15       38.30       40.86      3.31 o 
  -4   4  15       33.63       36.94      3.12 o 
  -3   4  15       90.38       84.46      3.63 o 
  -2   4  15       83.28       94.13      3.84 o 
  -1   4  15       58.32       55.56      3.07 o 
   0   4  15      135.61      165.18      4.12 o 
   1   4  15       58.32       51.82      3.34 o 
   2   4  15       83.15       90.83      4.11 o 
   3   4  15       90.27       86.45      5.08 o 
   4   4  15       33.68       32.91      3.34 o 
   5   4  15       38.24       45.52      4.77 o 
   6   4  15       24.43       24.01      4.39 o 
   7   4  15        5.46        4.76      3.59 o 
   8   4  15       11.36        9.53      4.92 o 
  -8   5  15        5.71       -0.95      4.15 o 
  -7   5  15        0.46        0.32      2.62 o 
  -6   5  15       14.62       11.62      2.70 o 
  -5   5  15       24.67       21.53      2.95 o 
  -4   5  15       17.30       13.15      2.89 o 
  -3   5  15       71.84       75.68      3.98 o 
  -2   5  15      421.82      438.16      8.22 o 
  -1   5  15       39.61       42.43      3.04 o 
   0   5  15       13.20        6.04      2.34 o 
   1   5  15       39.53       33.89      3.17 o 
   2   5  15      421.60      427.31     11.47 o 
   3   5  15       72.12       79.04      5.65 o 
   4   5  15       17.34       14.86      4.06 o 
   5   5  15       24.80       19.09      4.48 o 
   6   5  15       14.59       16.40      3.72 o 
   7   5  15        0.46       -4.17      4.71 o 
   8   5  15        5.69        0.64      5.01 o 
  -7   6  15       17.45       19.33      5.43 o 
  -6   6  15        6.08        7.94      3.05 o 
  -5   6  15       14.42       15.18      4.67 o 
  -4   6  15        5.60        5.59      4.15 o 
  -3   6  15       84.04       84.48      4.91 o 
  -2   6  15       22.27       21.30      2.80 o 
  -1   6  15      141.09      137.01      4.93 o 
   0   6  15       56.72       62.70      3.74 o 
   1   6  15      141.14      145.94      5.50 o 
   2   6  15       22.35       21.72      3.48 o 
   3   6  15       83.98       88.31      5.30 o 
   4   6  15        5.61       -1.03      4.09 o 
   5   6  15       14.36       13.98      4.43 o 
   6   6  15        6.09        4.66      3.60 o 
   7   6  15       17.48       25.19      8.75 o 
  -6   7  15        3.08        1.06      3.88 o 
  -5   7  15        9.09        5.70      2.99 o 
  -4   7  15        1.76       -1.20      2.61 o 
  -3   7  15        8.42        4.99      3.52 o 
  -2   7  15        2.94        1.37      3.14 o 
  -1   7  15        8.32        8.59      2.89 o 
   0   7  15       32.14       37.92      6.10 o 
   1   7  15        8.38        1.21      3.33 o 
   2   7  15        2.92        4.01      3.38 o 
   3   7  15        8.39        6.24      6.31 o 
   4   7  15        1.77        0.05      3.55 o 
   5   7  15        9.11        5.30      4.78 o 
   6   7  15        3.08        6.05      5.66 o 
  -5   8  15       14.29       18.91      3.82 o 
  -4   8  15       20.26       28.77      4.65 o 
  -3   8  15        7.31        2.95      3.51 o 
  -2   8  15       18.62       22.68      3.37 o 
  -1   8  15       35.37       35.44      4.16 o 
   0   8  15       36.59       35.06      5.48 o 
   1   8  15       35.33       38.63      4.39 o 
   2   8  15       18.61       13.88      5.86 o 
   3   8  15        7.30        9.11      4.99 o 
   4   8  15       20.28       25.14      4.30 o 
   5   8  15       14.26       18.57      4.00 o 
  -4   9  15       17.06       15.44      7.29 o 
  -3   9  15       12.02       13.74      4.22 o 
  -2   9  15        4.59        8.60      3.73 o 
  -1   9  15       10.25       12.11      3.77 o 
   0   9  15       15.52        5.40      5.27 o 
   1   9  15       10.16       11.51      7.62 o 
   2   9  15        4.60       14.29      4.22 o 
   3   9  15       11.97       10.19      5.33 o 
   4   9  15       17.05       22.77      8.92 o 
   0   0  16      767.02      768.68     12.64 o 
   1   0  16      310.40      316.06      5.75 o 
   2   0  16      619.87      647.31      9.64 o 
   3   0  16       19.95       18.04      2.57 o 
   4   0  16        2.39        1.05      1.91 o 
   5   0  16       50.64       38.98      3.04 o 
   6   0  16        3.34       -2.47      2.47 o 
   7   0  16        2.51       -2.03      2.85 o 
   8   0  16        0.99        0.59      3.36 o 
   9   0  16        0.14       -1.23      4.58 o 
  -9   1  16       11.40       15.91      6.66 o 
  -8   1  16        0.79        0.53      3.26 o 
  -7   1  16        0.31       -2.79      2.79 o 
  -6   1  16       23.62       17.51      3.20 o 
  -5   1  16       92.15       84.21      5.73 o 
  -4   1  16      171.18      173.25      5.27 o 
  -3   1  16       78.26       74.57      4.20 o 
  -2   1  16      134.59      128.30      3.83 o 
  -1   1  16      317.63      331.42      5.95 o 
   0   1  16      129.82      146.27      3.71 o 
   1   1  16      317.82      339.68      6.47 o 
   2   1  16      134.62      132.48      4.32 o 
   3   1  16       78.30       69.17      5.01 o 
   4   1  16      171.15      175.78      6.03 o 
   5   1  16       92.14       86.15      5.31 o 
   6   1  16       23.61       14.63      3.77 o 
   7   1  16        0.31        2.87      3.25 o 
   8   1  16        0.78        2.58      3.82 o 
   9   1  16       11.39       24.21      9.30 o 
  -8   2  16       38.05       46.65      4.58 o 
  -7   2  16       36.69       36.25      6.54 o 
  -6   2  16       17.36       14.72      3.48 o 
  -5   2  16       25.10       23.75      4.16 o 
  -4   2  16       35.31       28.19      2.66 o 
  -3   2  16       48.29       38.94      2.76 o 
  -2   2  16       93.54       89.83      3.52 o 
  -1   2  16      183.61      180.83      4.13 o 
   0   2  16       96.82       98.78      3.72 o 
   1   2  16      183.91      179.01      4.88 o 
   2   2  16       93.48       90.08      4.53 o 
   3   2  16       48.31       44.35      3.16 o 
   4   2  16       35.30       25.32      4.35 o 
   5   2  16       25.17       16.15      3.06 o 
   6   2  16       17.39       10.25      6.21 o 
   7   2  16       36.61       34.04      4.72 o 
   8   2  16       38.11       36.61      6.33 o 
  -8   3  16        4.14        2.63      7.03 o 
  -7   3  16       21.07       22.76      4.37 o 
  -6   3  16       52.99       63.76      5.02 o 
  -5   3  16        6.98        3.47      2.90 o 
  -4   3  16       10.04        4.91      2.61 o 
  -3   3  16       35.33       31.11      2.64 o 
  -2   3  16       72.36       64.99      3.24 o 
  -1   3  16      484.53      507.22      7.09 o 
   0   3  16      172.00      169.23      4.78 o 
   1   3  16      484.83      501.58      8.61 o 
   2   3  16       72.38       60.51      3.41 o 
   3   3  16       35.21       28.02      3.48 o 
   4   3  16        9.98        7.38      2.48 o 
   5   3  16        7.00        0.47      3.40 o 
   6   3  16       52.95       63.64      5.53 o 
   7   3  16       21.15       18.66      4.29 o 
   8   3  16        4.13       -0.58      4.67 o 
  -8   4  16        9.94        2.16      4.14 o 
  -7   4  16       52.42       56.98      5.76 o 
  -6   4  16        9.96        6.59      2.54 o 
  -5   4  16        5.29        0.93      4.06 o 
  -4   4  16      132.40      134.34      5.40 o 
  -3   4  16       27.98       28.18      2.77 o 
  -2   4  16      167.80      167.67      4.71 o 
  -1   4  16        3.39        1.15      2.38 o 
   0   4  16      276.55      280.58      5.95 o 
   1   4  16        3.42       -2.30      2.30 o 
   2   4  16      167.92      167.75      7.58 o 
   3   4  16       28.01       20.49      4.74 o 
   4   4  16      132.48      134.47      6.16 o 
   5   4  16        5.26       -2.77      3.54 o 
   6   4  16        9.97        1.82      4.52 o 
   7   4  16       52.37       53.47      5.22 o 
   8   4  16        9.95       14.46      5.74 o 
  -7   5  16        6.94        5.14      4.86 o 
  -6   5  16        4.73        6.82      2.87 o 
  -5   5  16       22.81       16.90      3.07 o 
  -4   5  16       61.39       59.67      4.50 o 
  -3   5  16       71.62       68.41      4.99 o 
  -2   5  16       37.19       41.36      3.13 o 
  -1   5  16       14.61       19.59      2.64 o 
   0   5  16       12.15        2.30      2.60 o 
   1   5  16       14.67       12.84      3.12 o 
   2   5  16       37.10       39.45      3.69 o 
   3   5  16       71.51       70.15      4.62 o 
   4   5  16       61.31       60.11      4.82 o 
   5   5  16       22.79       24.38      5.00 o 
   6   5  16        4.74       -3.18      4.37 o 
   7   5  16        6.91        1.02      4.88 o 
  -7   6  16       11.47       10.77      3.29 o 
  -6   6  16        1.48       -1.57      3.07 o 
  -5   6  16       16.68       17.57      5.62 o 
  -4   6  16        1.74        3.00      2.78 o 
  -3   6  16       71.19       71.39      4.33 o 
  -2   6  16      107.89      103.82      5.13 o 
  -1   6  16        1.61       -1.54      2.05 o 
   0   6  16        3.41       -1.60      2.53 o 
   1   6  16        1.59       -3.02      4.13 o 
   2   6  16      107.83       98.55      6.30 o 
   3   6  16       71.13       74.72      6.19 o 
   4   6  16        1.73        0.52      5.41 o 
   5   6  16       16.71       14.30      4.29 o 
   6   6  16        1.50        1.86      5.27 o 
   7   6  16       11.45        9.65      7.94 o 
  -6   7  16        5.71        4.48      3.40 o 
  -5   7  16        6.03        4.40      3.51 o 
  -4   7  16       31.37       26.49      3.73 o 
  -3   7  16        3.11        2.84      2.84 o 
  -2   7  16       14.01        8.28      3.47 o 
  -1   7  16       47.00       47.19      4.04 o 
   0   7  16        9.57       11.06      3.15 o 
   1   7  16       46.94       49.74      5.76 o 
   2   7  16       14.01        7.71      6.71 o 
   3   7  16        3.10        2.88      4.36 o 
   4   7  16       31.31       32.40      4.24 o 
   5   7  16        6.02        3.60      3.64 o 
   6   7  16        5.70       16.16      5.24 o 
  -5   8  16       19.02        8.98     16.67 o 
  -4   8  16        4.93        3.52      4.14 o 
  -3   8  16       17.39       14.82      4.42 o 
  -2   8  16       51.84       60.58      4.49 o 
  -1   8  16       25.53       27.83      6.50 o 
   0   8  16        1.47        0.18      3.36 o 
   1   8  16       25.51       27.77      8.72 o 
   2   8  16       51.63       58.10      6.78 o 
   3   8  16       17.41       16.64      5.78 o 
   4   8  16        4.94        5.79      4.82 o 
  -3   9  16       10.87        4.24      8.91 o 
  -2   9  16       15.22       13.56      3.97 o 
  -1   9  16       23.29       25.48      4.31 o 
   0   9  16       13.60        7.06      7.10 o 
   1   9  16       23.23       19.81      7.62 o 
   2   9  16       15.26       10.77      7.12 o 
   3   9  16       10.87       18.78      5.84 o 
   1   0  17      396.06      431.65      7.04 o 
   2   0  17        8.87       21.01      4.49 o 
   3   0  17      660.97      645.10     10.02 o 
   4   0  17      124.86      123.92      5.73 o 
   5   0  17       51.94       59.81      3.73 o 
   6   0  17       22.50       17.07      3.79 o 
   7   0  17        0.01       -4.05      4.05 o 
   8   0  17        1.63        5.94      5.02 o 
  -8   1  17      114.93      151.52      9.76 o 
  -7   1  17       28.04       27.13      4.43 o 
  -6   1  17        6.12        3.72      5.10 o 
  -5   1  17        6.65        6.34      3.74 o 
  -4   1  17      127.85      107.48      5.44 o 
  -3   1  17       37.09       30.31      3.34 o 
  -2   1  17      145.77      158.43      5.70 o 
  -1   1  17      150.40      171.67      5.13 o 
   0   1  17        0.22        2.10      1.85 o 
   1   1  17      150.56      183.56      5.17 o 
   2   1  17      145.74      166.16      5.08 o 
   3   1  17       37.07       29.03      4.14 o 
   4   1  17      127.91      112.65      4.80 o 
   5   1  17        6.59        3.08      2.32 o 
   6   1  17        6.12        5.04      3.61 o 
   7   1  17       28.03       27.93      4.56 o 
   8   1  17      114.88      137.52      9.14 o 
  -8   2  17       24.31       35.00      8.40 o 
  -7   2  17       25.15       26.12      7.62 o 
  -6   2  17       68.35       61.39      7.15 o 
  -5   2  17       13.53       11.04      2.78 o 
  -4   2  17       47.01       35.18      3.26 o 
  -3   2  17        5.34       -0.37      2.16 o 
  -2   2  17      342.36      349.53      7.13 o 
  -1   2  17      382.23      422.27      7.87 o 
   0   2  17      721.17      727.18      9.83 o 
   1   2  17      382.01      417.38      7.03 o 
   2   2  17      342.12      347.91      7.10 o 
   3   2  17        5.30       -1.71      3.43 o 
   4   2  17       47.03       36.83      3.13 o 
   5   2  17       13.52        9.79      4.27 o 
   6   2  17       68.42       68.98      5.13 o 
   7   2  17       25.15       27.86      4.46 o 
   8   2  17       24.31       27.38      5.23 o 
  -8   3  17        7.52        9.43      9.37 o 
  -7   3  17        9.28        6.84      5.98 o 
  -6   3  17        3.11       -0.98      3.49 o 
  -5   3  17       13.19       12.14      4.18 o 
  -4   3  17       50.95       47.71      3.92 o 
  -3   3  17       16.11       17.17      2.46 o 
  -2   3  17       22.83       19.52      2.89 o 
  -1   3  17      253.55      276.26      6.61 o 
   0   3  17        5.29        7.06      2.63 o 
   1   3  17      253.77      276.07      6.63 o 
   2   3  17       22.82       15.93      4.38 o 
   3   3  17       16.18       11.48      3.41 o 
   4   3  17       50.96       48.68      4.09 o 
   5   3  17       13.24       14.57      2.78 o 
   6   3  17        3.10        1.01      4.43 o 
   7   3  17        9.34        4.25      3.96 o 
   8   3  17        7.54        4.81      5.23 o 
  -7   4  17        0.84       -4.37      4.37 o 
  -6   4  17        0.87       -1.07      2.54 o 
  -5   4  17        1.38       -2.87      2.87 o 
  -4   4  17       62.56       60.90      3.87 o 
  -3   4  17       48.02       43.73      3.13 o 
  -2   4  17       45.65       41.96      2.96 o 
  -1   4  17       22.46       19.74      2.58 o 
   0   4  17      776.15      767.09     11.70 o 
   1   4  17       22.44       19.63      3.41 o 
   2   4  17       45.61       46.23      5.13 o 
   3   4  17       48.10       39.05      3.96 o 
   4   4  17       62.66       56.75      7.60 o 
   5   4  17        1.41        0.82      4.74 o 
   6   4  17        0.86        1.00      3.62 o 
   7   4  17        0.83       -2.99      3.44 o 
  -7   5  17       14.41       20.61      4.43 o 
  -6   5  17        1.37        0.05      2.80 o 
  -5   5  17       38.54       36.57      5.30 o 
  -4   5  17       27.45       26.95      3.30 o 
  -3   5  17       15.71       17.92      2.93 o 
  -2   5  17       33.97       32.72      3.05 o 
  -1   5  17      140.15      151.24      4.84 o 
   0   5  17        0.24       -1.39      2.60 o 
   1   5  17      140.28      137.42      6.00 o 
   2   5  17       34.02       29.97      4.53 o 
   3   5  17       15.73       12.07      4.73 o 
   4   5  17       27.37       22.55      6.61 o 
   5   5  17       38.56       34.05      5.25 o 
   6   5  17        1.38       -5.90      5.90 o 
   7   5  17       14.38       16.86      5.79 o 
  -6   6  17        9.89        9.71      3.32 o 
  -5   6  17       22.83       19.99      5.42 o 
  -4   6  17        8.01       -2.68      4.00 o 
  -3   6  17       12.01        9.08      2.89 o 
  -2   6  17       16.13       12.27      2.95 o 
  -1   6  17       20.67       21.90      2.94 o 
   0   6  17        0.52       -0.34      2.53 o 
   1   6  17       20.69       22.85      5.83 o 
   2   6  17       16.12        8.75      5.37 o 
   3   6  17       12.02        8.54      3.80 o 
   4   6  17        8.02        6.29      3.43 o 
   5   6  17       22.82       22.87      6.15 o 
   6   6  17        9.89        5.79      5.42 o 
  -5   7  17        4.17       -0.29      3.02 o 
  -4   7  17        3.55       -0.04      3.07 o 
  -3   7  17        0.34       -0.17      2.81 o 
  -2   7  17       28.94       30.42      3.64 o 
  -1   7  17       14.69       17.75      3.54 o 
   0   7  17        6.66        4.22      3.31 o 
   1   7  17       14.72       12.85      6.62 o 
   2   7  17       29.03       25.02      6.21 o 
   3   7  17        0.34        2.32      3.76 o 
   4   7  17        3.54       -3.51      3.51 o 
   5   7  17        4.17        4.09      5.41 o 
  -4   8  17        4.96       -0.39      3.36 o 
  -3   8  17        4.97        7.64      3.40 o 
  -2   8  17       13.68       11.18      4.23 o 
  -1   8  17       10.19       10.31      3.51 o 
   0   8  17        7.04        8.98      5.48 o 
   1   8  17       10.26       10.26      4.54 o 
   2   8  17       13.68       13.62      4.22 o 
   3   8  17        4.97        1.57      4.42 o 
   4   8  17        4.97        6.95      3.96 o 
  -1   9  17       32.07       27.88      8.57 o 
   0   9  17        3.82        2.24      7.01 o 
   1   9  17       32.06       37.02      6.41 o 
   0   0  18      439.39      458.64     11.71 o 
   1   0  18      199.39      224.46      5.87 o 
   2   0  18        0.10        0.94      2.27 o 
   3   0  18      158.98      184.98      5.82 o 
   4   0  18       35.16       32.12      3.24 o 
   5   0  18        7.23        3.35      3.10 o 
   6   0  18        5.48       -3.42      3.82 o 
   7   0  18        3.18       -1.36      3.97 o 
   8   0  18       18.68       21.72      5.01 o 
  -8   1  18       13.86       27.20      5.44 o 
  -7   1  18        5.39        3.03      3.63 o 
  -6   1  18        8.01       11.79      3.60 o 
  -5   1  18       10.53        6.36      3.45 o 
  -4   1  18        5.88        1.65      3.70 o 
  -3   1  18        1.37       -2.44      2.44 o 
  -2   1  18      264.86      259.26      7.06 o 
  -1   1  18      330.12      348.53      7.99 o 
   0   1  18        0.37       -1.74      2.63 o 
   1   1  18      329.82      349.61      7.14 o 
   2   1  18      264.69      270.93      6.75 o 
   3   1  18        1.40        0.89      2.54 o 
   4   1  18        5.86        3.69      3.35 o 
   5   1  18       10.54        5.26      2.57 o 
   6   1  18        8.02        4.40      3.32 o 
   7   1  18        5.38        3.65      4.08 o 
   8   1  18       13.79       22.32      4.94 o 
  -7   2  18        6.58        7.73      7.72 o 
  -6   2  18       54.97       43.70      7.37 o 
  -5   2  18        9.25        2.05      2.86 o 
  -4   2  18       13.57       12.11      2.79 o 
  -3   2  18       65.01       59.70      3.74 o 
  -2   2  18      153.78      164.07      5.40 o 
  -1   2  18      234.29      268.06      6.56 o 
   0   2  18        6.45       26.64      3.36 o 
   1   2  18      234.40      264.27      7.30 o 
   2   2  18      153.93      158.67      5.81 o 
   3   2  18       65.00       58.31      3.76 o 
   4   2  18       13.55        6.05      4.20 o 
   5   2  18        9.24        2.98      2.34 o 
   6   2  18       55.10       50.22      5.18 o 
   7   2  18        6.59        1.47      3.92 o 
  -7   3  18        9.53       10.49      9.16 o 
  -6   3  18        2.49        0.37      5.02 o 
  -5   3  18       13.73        5.18      2.92 o 
  -4   3  18       20.84       13.90      3.31 o 
  -3   3  18        3.21        0.35      2.41 o 
  -2   3  18       41.21       35.17      3.22 o 
  -1   3  18      169.28      173.40      5.60 o 
   0   3  18        1.75        0.40      2.59 o 
   1   3  18      169.27      179.32      6.30 o 
   2   3  18       41.17       41.18      4.08 o 
   3   3  18        3.22       -2.61      2.61 o 
   4   3  18       20.86       14.39      4.69 o 
   5   3  18       13.80        5.30      2.51 o 
   6   3  18        2.47        0.58      3.45 o 
   7   3  18        9.59        4.82      3.85 o 
  -7   4  18       27.44       30.93      5.81 o 
  -6   4  18        4.10        7.37      3.63 o 
  -5   4  18        5.71        1.97      2.90 o 
  -4   4  18       12.95       10.15      4.94 o 
  -3   4  18      130.33      142.78      8.68 o 
  -2   4  18       83.06       77.55      4.17 o 
  -1   4  18       35.45       35.92      4.38 o 
   0   4  18       16.63       17.88      5.57 o 
   1   4  18       35.51       35.58      4.06 o 
   2   4  18       82.95       75.20      4.87 o 
   3   4  18      130.40      140.30     10.08 o 
   4   4  18       12.94        8.26      5.25 o 
   5   4  18        5.68        1.82      3.17 o 
   6   4  18        4.09        2.29      5.31 o 
   7   4  18       27.40       25.49      5.88 o 
  -6   5  18        1.30        0.84      3.16 o 
  -5   5  18        7.65        4.59      3.62 o 
  -4   5  18        6.91        6.04      3.17 o 
  -3   5  18        8.28        8.58      3.21 o 
  -2   5  18       21.35       23.55      3.58 o 
  -1   5  18        0.14        1.27      2.64 o 
   0   5  18        8.58        3.80      2.93 o 
   1   5  18        0.14       -0.27      2.56 o 
   2   5  18       21.36       18.37      5.27 o 
   3   5  18        8.30       10.50      3.50 o 
   4   5  18        6.86       -0.79      6.14 o 
   5   5  18        7.69        8.49      3.45 o 
   6   5  18        1.30       -5.11      5.11 o 
  -5   6  18        1.33        0.71      3.54 o 
  -4   6  18        8.36        6.90      3.51 o 
  -3   6  18        2.35       -0.77      4.42 o 
  -2   6  18       93.27       94.31      5.28 o 
  -1   6  18        7.83        4.00      3.97 o 
   0   6  18        0.08       -2.75      4.37 o 
   1   6  18        7.81        8.59      3.82 o 
   2   6  18       93.36       95.38     10.22 o 
   3   6  18        2.33       -1.74      3.60 o 
   4   6  18        8.39        4.61      3.82 o 
   5   6  18        1.33        0.76      4.50 o 
  -4   7  18        8.66        2.84      3.38 o 
  -3   7  18       11.35       10.77      3.37 o 
  -2   7  18        1.49       -1.14      3.06 o 
  -1   7  18       20.62       23.12      4.25 o 
   0   7  18        9.92       13.14      4.55 o 
   1   7  18       20.67       27.28      5.03 o 
   2   7  18        1.49       -0.91      3.47 o 
   3   7  18       11.38        5.64      5.09 o 
   4   7  18        8.66        2.53      7.60 o 
  -3   8  18        3.66       -3.17      4.35 o 
  -2   8  18       10.49       10.80      4.21 o 
  -1   8  18       13.94       14.31      4.43 o 
   0   8  18        4.87        1.76      4.24 o 
   1   8  18       13.91        4.20      4.60 o 
   2   8  18       10.54       17.49      5.56 o 
   3   8  18        3.66        5.25      4.44 o 
   1   0  19       55.32       59.20      3.65 o 
   2   0  19       29.66       29.42      3.20 o 
   3   0  19       72.56       71.06      4.07 o 
   4   0  19       11.24        8.02      4.07 o 
   5   0  19        0.07       -2.93      2.93 o 
   6   0  19        3.16       -1.09      5.92 o 
   7   0  19        2.80       -2.65      3.93 o 
  -7   1  19        3.34       -5.14      5.14 o 
  -6   1  19        5.04       -1.68      3.60 o 
  -5   1  19       18.50        9.20      3.95 o 
  -4   1  19        0.20       -3.21      3.21 o 
  -3   1  19       53.04       45.61      4.90 o 
  -2   1  19       16.42       17.69      3.19 o 
  -1   1  19      135.26      149.52      5.83 o 
   0   1  19        0.18       -2.96      2.96 o 
   1   1  19      135.38      146.78      5.20 o 
   2   1  19       16.37       21.53      2.98 o 
   3   1  19       53.23       50.26      4.55 o 
   4   1  19        0.21       -2.38      2.38 o 
   5   1  19       18.58       16.85      4.84 o 
   6   1  19        5.04       -0.90      3.38 o 
   7   1  19        3.32        5.02      4.67 o 
  -7   2  19        9.34        5.53      8.21 o 
  -6   2  19       12.35        0.91      9.12 o 
  -5   2  19        5.84        0.54      2.95 o 
  -4   2  19        0.47       -1.20      2.43 o 
  -3   2  19       37.11       33.82      3.32 o 
  -2   2  19       19.35       18.60      2.99 o 
  -1   2  19       70.55       74.56      4.06 o 
   0   2  19      182.23      195.30      6.62 o 
   1   2  19       70.58       78.61      4.68 o 
   2   2  19       19.40       15.44      3.77 o 
   3   2  19       37.02       29.96      4.40 o 
   4   2  19        0.48       -3.06      4.30 o 
   5   2  19        5.84       -2.35      2.36 o 
   6   2  19       12.35       14.04      4.13 o 
   7   2  19        9.38        8.92      4.30 o 
  -7   3  19       31.48       24.25     12.38 o 
  -6   3  19       33.75       31.68      8.56 o 
  -5   3  19        0.23       -2.69      2.69 o 
  -4   3  19        2.52       -3.95      3.95 o 
  -3   3  19       18.30       13.19      3.31 o 
  -2   3  19        6.41        2.97      2.55 o 
  -1   3  19       29.01       38.99      3.47 o 
   0   3  19      149.07      136.82      9.62 o 
   1   3  19       29.10       37.67      3.96 o 
   2   3  19        6.38       -3.49      5.15 o 
   3   3  19       18.27        9.07      5.34 o 
   4   3  19        2.52       -2.91      2.91 o 
   5   3  19        0.22       -3.86      3.86 o 
   6   3  19       33.73       18.61     12.10 o 
   7   3  19       31.46       42.36      6.71 o 
  -6   4  19       13.69       11.50      4.27 o 
  -5   4  19       11.83        9.96      4.67 o 
  -4   4  19       26.64       26.49      4.60 o 
  -3   4  19       25.91       31.84      3.95 o 
  -2   4  19        1.52        0.54      2.44 o 
  -1   4  19        7.37        6.22      2.79 o 
   0   4  19        2.19        1.00      3.57 o 
   1   4  19        7.35        2.10      3.09 o 
   2   4  19        1.54        0.39      3.80 o 
   3   4  19       25.89       24.64      6.10 o 
   4   4  19       26.69       15.40      4.09 o 
   5   4  19       11.77        7.55      6.79 o 
   6   4  19       13.81        2.37      6.71 o 
  -6   5  19        4.92        2.79      4.05 o 
  -5   5  19        2.82       -0.25      4.38 o 
  -4   5  19        2.11        2.94      3.93 o 
  -3   5  19       13.91       13.69      4.59 o 
  -2   5  19       24.96       22.14      4.05 o 
  -1   5  19       14.51       12.81      2.98 o 
   0   5  19       29.30       30.87      5.98 o 
   1   5  19       14.55        9.08      5.22 o 
   2   5  19       24.98       25.77      4.63 o 
   3   5  19       13.87        7.38      6.40 o 
   4   5  19        2.09       -3.11      3.11 o 
   5   5  19        2.82        2.22      4.01 o 
   6   5  19        4.92        1.87      8.58 o 
  -5   6  19       14.35        9.32      3.88 o 
  -4   6  19        9.92        2.65      3.90 o 
  -3   6  19       23.48       21.09      4.35 o 
  -2   6  19        2.48        5.31      3.24 o 
  -1   6  19       36.47       39.06      4.37 o 
   0   6  19       35.30       48.96      5.24 o 
   1   6  19       36.50       41.43      4.96 o 
   2   6  19        2.49        9.23      3.83 o 
   3   6  19       23.52       16.79      4.39 o 
   4   6  19        9.89        9.80      4.24 o 
   5   6  19       14.36        4.95      7.04 o 
  -3   7  19        0.97        3.10      3.54 o 
  -2   7  19       18.70       16.16      3.92 o 
  -1   7  19        2.81       -0.35      4.10 o 
   0   7  19        5.77        9.42      4.16 o 
   1   7  19        2.84        2.07      4.22 o 
   2   7  19       18.66       11.34      5.22 o 
   3   7  19        0.98       -3.59      3.93 o 
  -1   8  19        5.63        5.24     15.47 o 
   0   8  19       31.85       25.35      5.97 o 
   1   8  19        5.61        9.08      8.74 o 
   0   0  20      137.08      145.67      9.79 o 
   1   0  20       18.12       23.09      3.04 o 
   2   0  20       24.93       24.31      3.15 o 
   3   0  20        0.01       -2.32      3.16 o 
   4   0  20        0.60       -1.65      2.48 o 
   5   0  20        8.78        3.13      2.83 o 
   6   0  20        0.56       -3.62      3.62 o 
   7   0  20        1.11       -2.74      4.53 o 
  -7   1  20        4.26       -0.12      5.84 o 
  -6   1  20        5.41        8.64      4.24 o 
  -5   1  20       14.46        7.85      2.89 o 
  -4   1  20       45.93       40.70      6.94 o 
  -3   1  20       23.03       19.78      3.48 o 
  -2   1  20       33.43       37.30      3.49 o 
  -1   1  20       31.81       38.86      3.36 o 
   0   1  20        0.34       -2.57      3.15 o 
   1   1  20       31.82       30.55      3.83 o 
   2   1  20       33.43       34.02      5.32 o 
   3   1  20       22.99       19.13      4.08 o 
   4   1  20       45.92       35.32      6.02 o 
   5   1  20       14.52        5.92      3.85 o 
   6   1  20        5.38        0.71      6.49 o 
   7   1  20        4.29        3.86      4.98 o 
  -6   2  20       24.38       28.36      5.23 o 
  -5   2  20        6.32       -1.46      3.10 o 
  -4   2  20       35.93       37.52      5.02 o 
  -3   2  20       12.50        5.67      3.44 o 
  -2   2  20       59.55       62.17      3.98 o 
  -1   2  20       50.90       50.43      3.81 o 
   0   2  20       16.19       18.54      4.09 o 
   1   2  20       50.87       52.69      4.51 o 
   2   2  20       59.46       51.75      5.51 o 
   3   2  20       12.57        4.06      4.03 o 
   4   2  20       35.97       35.00      7.03 o 
   5   2  20        6.31       -2.27      4.57 o 
   6   2  20       24.32       23.24      7.76 o 
  -6   3  20       10.49       16.12      6.71 o 
  -5   3  20        0.10       -2.89      2.89 o 
  -4   3  20        2.83       -1.78      3.08 o 
  -3   3  20        2.25       -3.56      3.70 o 
  -2   3  20        5.57        2.57      2.54 o 
  -1   3  20       86.21      100.51      4.86 o 
   0   3  20       10.16        5.76      4.20 o 
   1   3  20       86.06       85.71      5.88 o 
   2   3  20        5.51       -3.32      4.21 o 
   3   3  20        2.24        1.96      3.12 o 
   4   3  20        2.81       -1.90      3.19 o 
   5   3  20        0.11       -5.74      5.74 o 
   6   3  20       10.47       13.20      6.09 o 
  -6   4  20        5.02       14.84     19.24 o 
  -5   4  20        4.98        7.13      3.50 o 
  -4   4  20       12.00       19.55      5.51 o 
  -3   4  20       17.67       18.40      5.01 o 
  -2   4  20        7.69        2.93      3.42 o 
  -1   4  20        7.23        5.87      2.98 o 
   0   4  20       39.68       36.53      5.05 o 
   1   4  20        7.19        4.50      5.34 o 
   2   4  20        7.73        6.96      3.71 o 
   3   4  20       17.67        8.30      4.42 o 
   4   4  20       11.97       14.67      3.81 o 
   5   4  20        5.00        5.73      7.68 o 
   6   4  20        5.01       -4.65      6.41 o 
  -5   5  20        0.55       -5.19      6.60 o 
  -4   5  20        5.66        5.92      4.53 o 
  -3   5  20       21.42       15.50      5.08 o 
  -2   5  20        3.90        0.42      4.33 o 
  -1   5  20       25.42       19.98      4.54 o 
   0   5  20       21.93       19.62      5.29 o 
   1   5  20       25.33       34.97      5.20 o 
   2   5  20        3.89        7.48      4.05 o 
   3   5  20       21.38       16.86      4.07 o 
   4   5  20        5.61        7.40      3.82 o 
   5   5  20        0.54       -3.88      6.64 o 
  -4   6  20        7.53        5.60      4.91 o 
  -3   6  20       13.31        5.71      6.01 o 
  -2   6  20        7.25        4.30      3.42 o 
  -1   6  20        0.95       -3.41      4.14 o 
   0   6  20       10.92       11.40      4.10 o 
   1   6  20        0.93        3.63      3.78 o 
   2   6  20        7.24        9.64      4.17 o 
   3   6  20       13.36        8.77      4.32 o 
   4   6  20        7.50        6.84      4.06 o 
  -2   7  20       15.02       16.00      4.71 o 
  -1   7  20       11.22        9.00      5.07 o 
   0   7  20        9.50       18.44      5.19 o 
   1   7  20       11.20       14.80      4.71 o 
   2   7  20       15.01        7.09     12.21 o 
   1   0  21        8.45        6.24      4.79 o 
   2   0  21       73.24       86.21      5.25 o 
   3   0  21        7.51        6.03      3.05 o 
   4   0  21       19.50       27.26      3.67 o 
   5   0  21        0.97        0.11      2.79 o 
   6   0  21        7.81        7.35      4.62 o 
  -6   1  21        7.60        3.12      3.77 o 
  -5   1  21        2.10        1.94      3.05 o 
  -4   1  21        5.69        2.16      5.91 o 
  -3   1  21        6.93        3.78      3.36 o 
  -2   1  21       43.20       43.61      4.00 o 
  -1   1  21       21.58       23.35      3.48 o 
   0   1  21       89.22       71.84      5.46 o 
   1   1  21       21.63       16.29      4.05 o 
   2   1  21       43.27       37.02      6.69 o 
   3   1  21        6.93       -1.90      3.31 o 
   4   1  21        5.71       -0.03      3.04 o 
   5   1  21        2.10       -1.72      3.49 o 
   6   1  21        7.58        0.53      4.18 o 
  -6   2  21       19.29       14.24      6.77 o 
  -5   2  21        4.91        1.54      3.65 o 
  -4   2  21        3.38       -1.71      3.28 o 
  -3   2  21        4.64        1.36      3.51 o 
  -2   2  21        6.65        5.95      3.14 o 
  -1   2  21        3.69        2.73      3.12 o 
   0   2  21       19.71       19.41      4.25 o 
   1   2  21        3.68        1.02      3.66 o 
   2   2  21        6.65        5.74      4.40 o 
   3   2  21        4.65        1.20      3.42 o 
   4   2  21        3.38        3.05      3.41 o 
   5   2  21        4.91        5.13      4.88 o 
   6   2  21       19.30       18.40      5.23 o 
  -5   3  21        3.70       -2.97      3.14 o 
  -4   3  21        7.02       -0.71      3.32 o 
  -3   3  21       80.54       77.02      5.93 o 
  -2   3  21       13.16       10.40      3.25 o 
  -1   3  21       50.74       57.59      4.69 o 
   0   3  21        2.22       -3.47      3.47 o 
   1   3  21       50.79       52.52      6.73 o 
   2   3  21       13.16        3.95      6.56 o 
   3   3  21       80.53       79.15      8.17 o 
   4   3  21        7.02        3.76      3.53 o 
   5   3  21        3.71        0.71      5.33 o 
  -5   4  21        6.29        2.30      4.62 o 
  -4   4  21       23.58       23.48      7.75 o 
  -3   4  21       13.05       13.13      6.70 o 
  -2   4  21        0.16       -3.63      3.63 o 
  -1   4  21       57.48       56.85      5.87 o 
   0   4  21        1.59       -0.87      3.84 o 
   1   4  21       57.52       37.12      7.02 o 
   2   4  21        0.17       -1.92      3.92 o 
   3   4  21       12.99        9.32      4.21 o 
   4   4  21       23.56       22.47      4.51 o 
   5   4  21        6.28       12.59      5.71 o 
  -4   5  21        1.64       -0.56      4.61 o 
  -3   5  21        3.45        5.05      3.50 o 
  -2   5  21        0.22       -4.71      4.71 o 
  -1   5  21       12.84       12.34      5.14 o 
   0   5  21       17.78       28.83      4.68 o 
   1   5  21       12.85       11.78      7.65 o 
   2   5  21        0.22        1.09      4.73 o 
   3   5  21        3.47        4.13      3.73 o 
   4   5  21        1.64        3.91      4.51 o 
  -3   6  21        9.92       16.46      5.65 o 
  -2   6  21       50.94       56.99     10.37 o 
  -1   6  21       40.79       53.80      9.93 o 
   0   6  21       11.37        8.32      4.38 o 
   1   6  21       40.77       51.89      5.77 o 
   2   6  21       50.94       61.41      6.61 o 
   3   6  21        9.93       16.03      9.94 o 
   0   0  22        3.72        0.58      5.18 o 
   1   0  22       20.24       11.66      4.26 o 
   2   0  22        1.91       -4.89      4.89 o 
   3   0  22        0.23       -3.09      3.96 o 
   4   0  22        7.62        1.23      3.61 o 
   5   0  22       26.22       23.99      6.38 o 
  -5   1  22        4.64       -0.23      5.14 o 
  -4   1  22        5.93        2.71      3.05 o 
  -3   1  22        5.12        5.16      4.30 o 
  -2   1  22       30.77       30.35      3.97 o 
  -1   1  22       12.03        9.29      3.99 o 
   0   1  22       28.99       21.88      4.40 o 
   1   1  22       12.03        7.62      4.92 o 
   2   1  22       30.81       18.57      5.61 o 
   3   1  22        5.09        1.15      3.65 o 
   4   1  22        5.95       -0.93      4.69 o 
   5   1  22        4.62        3.23      6.36 o 
  -5   2  22        5.64       -1.37      6.61 o 
  -4   2  22       41.61       51.57      7.53 o 
  -3   2  22       16.35       17.41      4.88 o 
  -2   2  22       27.48       22.30      4.00 o 
  -1   2  22       30.05       24.93      3.86 o 
   0   2  22       57.77       53.38      5.36 o 
   1   2  22       30.01       29.22      7.45 o 
   2   2  22       27.47       20.14      5.29 o 
   3   2  22       16.29       22.32      4.27 o 
   4   2  22       41.64       42.09      7.04 o 
   5   2  22        5.65        2.88      5.19 o 
  -4   3  22        0.02       -2.47      3.29 o 
  -3   3  22       14.52        4.22      4.99 o 
  -2   3  22        7.32        7.41      3.80 o 
  -1   3  22       53.45       57.03      5.68 o 
   0   3  22       70.86       66.19      6.88 o 
   1   3  22       53.63       53.80      7.57 o 
   2   3  22        7.34        5.48      7.37 o 
   3   3  22       14.54        9.74      4.50 o 
   4   3  22        0.02       -3.48      3.48 o 
  -4   4  22       10.10        9.01      6.42 o 
  -3   4  22        2.84        1.71      5.70 o 
  -2   4  22        1.21       -0.27      4.90 o 
  -1   4  22       10.00        5.72      4.27 o 
   0   4  22        0.34       -5.03      5.91 o 
   1   4  22       10.00       -2.75      6.85 o 
   2   4  22        1.21       -3.90      4.33 o 
   3   4  22        2.84        2.51      4.32 o 
   4   4  22       10.12       15.73      4.19 o 
  -3   5  22       10.47       21.48      4.86 o 
  -2   5  22       11.11       -0.41      6.29 o 
  -1   5  22       26.70       34.39      9.34 o 
   0   5  22       15.86       22.17      7.05 o 
   1   5  22       26.69       39.67      5.31 o 
   2   5  22       11.08        2.34      4.67 o 
   3   5  22       10.51       11.70     10.10 o 
   0   6  22        6.49       30.46     12.35 o 
   1   0  23        3.01       -3.65      4.05 o 
   2   0  23        0.01       -4.82      4.82 o 
   3   0  23       56.67       51.74      7.52 o 
   4   0  23        6.41        3.00      3.53 o 
  -4   1  23       61.91       75.54      5.34 o 
  -3   1  23        1.05       -2.76      4.27 o 
  -2   1  23       16.01        8.17      6.84 o 
  -1   1  23        4.99       -3.78      3.78 o 
   0   1  23        0.77       -3.55      3.55 o 
   1   1  23        4.93       -1.47      3.97 o 
   2   1  23       15.94        6.70      7.40 o 
   3   1  23        1.03       -4.23      4.23 o 
   4   1  23       61.94       70.14      5.65 o 
  -4   2  23       16.79       15.87      4.08 o 
  -3   2  23       33.07       32.05      4.37 o 
  -2   2  23       13.12        7.28      3.57 o 
  -1   2  23       13.09        0.00      5.44 o 
   0   2  23       44.90       38.65      7.99 o 
   1   2  23       13.05        7.06      4.50 o 
   2   2  23       13.13       12.36      4.92 o 
   3   2  23       33.14       30.55      5.74 o 
   4   2  23       16.81       15.12      4.18 o 
  -3   3  23       30.59       32.16      8.28 o 
  -2   3  23       35.07       32.72      4.57 o 
  -1   3  23       13.57        6.79      4.56 o 
   0   3  23        2.73       -4.51      4.51 o 
   1   3  23       13.56        7.40      6.58 o 
   2   3  23       35.16       27.09      7.95 o 
   3   3  23       30.63       40.63      5.71 o 
  -2   4  23       35.98       42.51      8.45 o 
  -1   4  23        9.24       -2.95      4.78 o 
   0   4  23        4.54        2.12      4.69 o 
   1   4  23        9.25       -1.06      6.95 o 
   2   4  23       36.03       38.79      5.97 o 
   0   5  23       14.04       44.73     12.67 o 
   0   0  24       10.19       -6.53      6.53 o 
   1   0  24       10.22        0.16      6.44 o 
   2   0  24        6.63       -0.05      4.66 o 
   3   0  24        1.19       -4.73      4.73 o 
  -3   1  24       54.57       48.38      9.88 o 
  -2   1  24       21.36       16.28      7.03 o 
  -1   1  24       12.24       -3.58      4.31 o 
   0   1  24        0.39       -4.96      4.96 o 
   1   1  24       12.27       -1.94      7.89 o 
   2   1  24       21.32        8.75      7.10 o 
   3   1  24       54.66       57.47      6.37 o 
  -2   2  24       19.51        7.44     10.19 o 
  -1   2  24        1.29       -4.28      4.28 o 
   0   2  24        3.35       -4.48      4.48 o 
   1   2  24        1.31       -5.25      5.25 o 
   2   2  24       19.46        9.33      6.26 o 
  -1   3  24        9.05        0.01      4.90 o 
   0   3  24        0.14       -4.73      4.73 o 
   1   3  24        9.01        1.37      5.68 o 
   1   0  25        8.47       -5.89      5.89 o 
   0   1  25        1.69       -5.54      5.54 o 
                                                 
